# Supplementary material for: Identification of prognostic genes associated with tolerogenic dendritic cells in gastric cancer based on transcriptomic data
Source: PLoS One. 2026 Mar 5;21(3):e0343688. doi: 10.1371/journal.pone.0343688 (PMC12962506; doi:10.1371/journal.pone.0343688)
Supplement: S1 Table — (XLSX) [file pone.0343688.s003.xlsx]

## Sheet: Sheet1
Additional file 1. 1003 tol DC-RGs
1,"CCL20"
2,"GPR84"
3,"IDO1"
4,"LOC731424"
5,"PLA2G15"
6,"TNF"
7,"CCL8"
8,"CCL15"
9,"CXCL8"
10,"PTX3"
11,"IFIT2"
12,"MST4"
13,"IL6"
14,"IFIT1"
15,"IER3"
16,"EPSTI1"
17,"SLC7A5"
18,"PTGS2"
19,"MCOLN2"
20,"CFB"
21,"APOL3"
22,"IFI44"
23,"IRG1"
24,"ADM"
25,"INHBA"
26,"KANK1"
27,"LOC100129518"
28,"CLEC7A"
29,"PDSS1"
30,"LINC01137"
31,"RASGRP1"
32,"TNIP3"
33,"CASP7"
34,"PI4K2B"
35,"BIRC3"
36,"TNFAIP6"
37,"CXCL11"
38,"CXCL10"
39,"IL1B"
40,"LRMP"
41,"CLEC4D"
42,"BATF3"
43,"ADA"
44,"ITGB8"
45,"CYP27B1"
46,"GPR34"
47,"EMR1"
48,"SLC39A8"
49,"PDK4"
50,"ISG15"
51,"TRAF1"
52,"DNAAF1"
53,"PDGFRL"
54,"CCL5"
55,"IFI6"
56,"RNF213"
57,"VEGFA"
58,"BTG3"
59,"ELOVL7"
60,"POMZP3"
61,"BNIP3"
62,"CYP7B1"
63,"DCSTAMP"
64,"CD274"
65,"CCL4"
66,"LOC285628"
67,"AKAP2"
68,"ICAM1"
69,"ISG20"
70,"PLAC8"
71,"ANGPTL4"
72,"G0S2"
73,"NDP"
74,"SLC1A2"
75,"LOC285812"
76,"BID"
77,"SLCO4A1"
78,"DAB2"
79,"CMPK2"
80,"CD300LF"
81,"C15orf48"
82,"PTGER4"
83,"LOC101927424"
84,"TOR1B"
85,"IL2RA"
86,"GCH1"
87,"UXS1"
88,"MIR6732"
89,"MMP12"
90,"LONRF1"
91,"SAMSN1"
92,"FAS"
93,"PARP10"
94,"GADD45A"
95,"LHFP"
96,"LOC440934"
97,"CCL3"
98,"GRAMD1A"
99,"DRAM1"
100,"GCLC"
101,"GBP3"
102,"AKT3"
103,"FFAR2"
104,"EHD1"
105,"CD38"
106,"MIR155"
107,"SAMD9L"
108,"ABHD6"
109,"CXCL1"
110,"PLXDC2"
111,"FAM26F"
112,"CCDC50"
113,"GBP1"
114,"IL12B"
115,"GAS2L3"
116,"PIK3CG"
117,"MGME1"
118,"GPD2"
119,"IL1RN"
120,"RSAD2"
121,"RCN1"
122,"HERC5"
123,"IL7R"
124,"CD1E"
125,"STAT4"
126,"TSPAN33"
127,"MMP7"
128,"HS3ST3B1"
129,"PPA1"
130,"NAMPT"
131,"CD40"
132,"RGS2"
133,"MARCH3"
134,"TMEM170B"
135,"GK5"
136,"IRF1"
137,"MERTK"
138,"GRAMD3"
139,"PRKACB"
140,"CD84"
141,"SNX5"
142,"GBP4"
143,"LIMK2"
144,"USP18"
145,"ID3"
146,"SPRY2"
147,"MX1"
148,"IL4I1"
149,"SLAMF1"
150,"NT5C3A"
151,"FZD2"
152,"LOC101928916"
153,"EVI2B"
154,"STARD4"
155,"TNFAIP2"
156,"IFI44L"
157,"DENND5A"
158,"PITHD1"
159,"MT1F"
160,"SNX10"
161,"PPP4R2"
162,"GBP2"
163,"DDX58"
164,"CD80"
165,"MAF"
166,"SLC27A1"
167,"TMEM37"
168,"ADORA2A"
169,"APOO"
170,"CD83"
171,"PDE4B"
172,"RFTN1"
173,"RGS18"
174,"IFIT3"
175,"NFE2L3"
176,"KYNU"
177,"RAP2C"
178,"PSTPIP2"
179,"SLC2A6"
180,"TNFRSF11A"
181,"MT1X"
182,"OAS2"
183,"MGAT4A"
184,"FSCN1"
185,"CA12"
186,"DHRS9"
187,"PLAUR"
188,"LINC00324"
189,"EPS8"
190,"CMTM7"
191,"TNIP1"
192,"FBXO6"
193,"SLC29A3"
194,"C7orf60"
195,"IFITM1"
196,"CFLAR"
197,"CCL23"
198,"TBC1D9"
199,"GJB2"
200,"PSMB9"
201,"IL1A"
202,"LINC00158"
203,"RAB33A"
204,"SDC4"
205,"KCNE3"
206,"OASL"
207,"CXCL5"
208,"OPTN"
209,"FAM47E"
210,"NINJ1"
211,"CD72"
212,"AGPAT9"
213,"PNPT1"
214,"TNFAIP3"
215,"MIR7703"
216,"MFSD2A"
217,"PLK3"
218,"CXCL3"
219,"MIF4GD"
220,"TCF7L2"
221,"EBI3"
222,"HERC6"
223,"AMPD3"
224,"SLC9A9"
225,"MYO10"
226,"TBC1D14"
227,"FAM105A"
228,"ARHGAP18"
229,"MOSPD1"
230,"SLC26A11"
231,"NR1D2"
232,"GYS1"
233,"C17orf96"
234,"FRMD4A"
235,"FLI1"
236,"AK4"
237,"SLC25A28"
238,"C1orf122"
239,"HS3ST2"
240,"PARP14"
241,"MX2"
242,"CASP5"
243,"PLOD2"
244,"P2RX7"
245,"STX11"
246,"NFKB1"
247,"BCL2L14"
248,"LIN7A"
249,"MSANTD3"
250,"CHN2"
251,"RAB42"
252,"ARL4C"
253,"LPAR6"
254,"LAMP3"
255,"CKB"
256,"PLSCR1"
257,"LOC100996412"
258,"TMEM117"
259,"IL18"
260,"WARS"
261,"MAN1C1"
262,"TAP2"
263,"CCND2"
264,"PDGFA"
265,"IGF2BP3"
266,"AIM2"
267,"ZCCHC6"
268,"ANKRD22"
269,"GNPDA1"
270,"INPP4A"
271,"TRIM22"
272,"LYRM4"
273,"LOC101928927"
274,"CXCL2"
275,"PDGFC"
276,"ZC3H12C"
277,"SAMD9"
278,"IL15"
279,"ATP2B4"
280,"ANKRD44"
281,"ZNF589"
282,"SLAMF7"
283,"TMEM2"
284,"MAFF"
285,"HEY1"
286,"IL15RA"
287,"AMICA1"
288,"FSD1L"
289,"APOBEC3G"
290,"EGR2"
291,"NCF1"
292,"NAIP"
293,"HESX1"
294,"RNF125"
295,"CIITA"
296,"MEF2C"
297,"ARHGEF10L"
298,"RUFY3"
299,"PHLDA2"
300,"CHI3L2"
301,"INSIG2"
302,"AVPI1"
303,"ADPRHL2"
304,"RIPK2"
305,"APOBEC3A"
306,"IRAK3"
307,"KCNJ2"
308,"CLEC4E"
309,"GBP5"
310,"AFAP1L1"
311,"CORO1A"
312,"IL21R"
313,"MTSS1"
314,"FLT1"
315,"NFKB2"
316,"ACSL5"
317,"PARP9"
318,"POU2F1"
319,"CLEC4A"
320,"SLC36A1"
321,"ABAT"
322,"SESN1"
323,"PPM1K"
324,"IRAK2"
325,"MT1H"
326,"LILRB2"
327,"LOC154761"
328,"GYPC"
329,"DHX58"
330,"MAPRE2"
331,"DDIT4"
332,"CCL2"
333,"WNT5A"
334,"EVI2A"
335,"CLEC10A"
336,"KCNN4"
337,"NCK2"
338,"LYSMD2"
339,"SLC40A1"
340,"PTPN22"
341,"BATF"
342,"HMGN2P46"
343,"ETS2"
344,"SLCO2B1"
345,"SLC46A3"
346,"LOC100996643"
347,"BAIAP2-AS1"
348,"ARHGAP15"
349,"OAS3"
350,"CKLF"
351,"TOB1"
352,"FAM13A"
353,"ARHGAP26"
354,"ATG4C"
355,"RNF19B"
356,"IFI35"
357,"SLC7A8"
358,"ADAM19"
359,"ZBED3"
360,"FGD4"
361,"DDX60"
362,"PHF11"
363,"FIG4"
364,"SLC41A2"
365,"MT1HL1"
366,"LOC644090"
367,"ZFP36L2"
368,"LOC100129550"
369,"XAF1"
370,"HILPDA"
371,"EZH2"
372,"ARHGAP9"
373,"NFKBIE"
374,"LY9"
375,"CRTAM"
376,"IFIH1"
377,"NDRG1"
378,"C9orf91"
379,"WTAP"
380,"GFOD1"
381,"JAK2"
382,"LOC100506119"
383,"FAM49A"
384,"RCBTB2"
385,"SIPA1L2"
386,"MGLL"
387,"GALNT4"
388,"PREPL"
389,"IRF7"
390,"C5orf56"
391,"FAM214A"
392,"TRAF3IP2"
393,"PHLDA1"
394,"DNASE2B"
395,"BHLHE41"
396,"SDS"
397,"AK3"
398,"SEMA4D"
399,"ADORA3"
400,"NUB1"
401,"RGCC"
402,"PCM1"
403,"GUSBP3"
404,"TSHZ1"
405,"LSS"
406,"SEMA4B"
407,"SIK3"
408,"APPL2"
409,"FUT4"
410,"NUDT5"
411,"CEBPA"
412,"TLR5"
413,"EXT1"
414,"BRI3BP"
415,"THYN1"
416,"GPR132"
417,"ATP10D"
418,"TAP1"
419,"TDRD7"
420,"HHEX"
421,"CD48"
422,"TGFBR2"
423,"MSC"
424,"PMAIP1"
425,"DUSP5"
426,"RAB11FIP1"
427,"NFKBIA"
428,"FXYD6"
429,"RMDN2"
430,"IFI27"
431,"MBNL2"
432,"ENO2"
433,"TBC1D2"
434,"LOC101929304"
435,"DENND3"
436,"MTF1"
437,"HEATR5A"
438,"CD180"
439,"GDF15"
440,"HIVEP2"
441,"MAP3K7CL"
442,"RASGRP3"
443,"ZNF331"
444,"SLCO3A1"
445,"FAM134B"
446,"MAP1LC3A"
447,"RAP2B"
448,"FAM177A1"
449,"AKR1C1"
450,"SERPING1"
451,"C1orf21"
452,"NOL4L"
453,"RHOH"
454,"CHST2"
455,"AP2A2"
456,"HTRA4"
457,"PFKP"
458,"SLC25A37"
459,"APOL6"
460,"NFKBIZ"
461,"HEG1"
462,"NBN"
463,"TRIP10"
464,"VAV1"
465,"IMPA2"
466,"GPRIN3"
467,"ST6GAL1"
468,"MICALL1"
469,"VCL"
470,"PTGIR"
471,"ITPKB"
472,"TNIK"
473,"OLFML2B"
474,"PRAM1"
475,"AUH"
476,"SRC"
477,"PPARG"
478,"PANX1"
479,"FAM210A"
480,"ABCC5"
481,"EIF2AK2"
482,"TMEM130"
483,"GZF1"
484,"TMEM217"
485,"PLAGL2"
486,"RAPH1"
487,"TACC3"
488,"YPEL3"
489,"TRIM36"
490,"RARRES1"
491,"SLC2A1"
492,"RAB7B"
493,"PLA2G4A"
494,"MTUS1"
495,"RP11-568N6.1"
496,"SERPINB9"
497,"IFIT5"
498,"SUCNR1"
499,"TNFRSF9"
500,"CEP19"
501,"KCNAB2"
502,"ASAP2"
503,"FERMT2"
504,"PRPF3"
505,"FLJ36848"
506,"SLC43A2"
507,"DHRS13"
508,"MCTP1"
509,"ZNRF2"
510,"ASCL2"
511,"LYN"
512,"SGPP2"
513,"SPTAN1"
514,"ZDHHC9"
515,"VNN1"
516,"FAM65B"
517,"SOCS1"
518,"PVR"
519,"FPR2"
520,"NOD2"
521,"MYO1G"
522,"PLEKHM3"
523,"DAAM2"
524,"C10orf128"
525,"MBOAT1"
526,"PDK1"
527,"DOK2"
528,"TRPS1"
529,"OLR1"
530,"GMPR"
531,"TP53INP2"
532,"ABTB2"
533,"TNFSF10"
534,"NISCH"
535,"TRIM5"
536,"TAGAP"
537,"MET"
538,"LDLR"
539,"POP5"
540,"ATP10A"
541,"DOPEY2"
542,"ARNTL2"
543,"CNRIP1"
544,"RELB"
545,"ABHD10"
546,"SATB1"
547,"GIMAP7"
548,"SMA4"
549,"HELZ2"
550,"LOC285957"
551,"SERPINB2"
552,"TNFRSF1B"
553,"PSD3"
554,"FOXQ1"
555,"PRIC285"
556,"IFITM3"
557,"HES4"
558,"LINCR"
559,"IFITM2"
560,"INDO"
561,"PSCDBP"
562,"CD93"
563,"MIR155HG"
564,"NT5C3"
565,"CXCL9"
566,"ISCA1L"
567,"MLEC"
568,"GADD45B"
569,"USP41"
570,"PTGS1"
571,"STS-1"
572,"TM6SF1"
573,"CCL19"
574,"ARV1"
575,"MAP1S"
576,"N4BP2L1"
577,"GPD1L"
578,"MRC1L1"
579,"ESYT1"
580,"MOV10"
581,"LY6E"
582,"UBE2L6"
583,"FAM23B"
584,"C7orf23"
585,"DYNLT1"
586,"TTYH2"
587,"PDXK"
588,"CD33"
589,"HIST2H2BE"
590,"NLRP3"
591,"MIR1978"
592,"TPST2"
593,"GLIPR1"
594,"LOC100133019"
595,"TRAFD1"
596,"IL27"
597,"RASSF4"
598,"TXNDC12"
599,"TMEM41A"
600,"CYTIP"
601,"SOCS2"
602,"HAPLN3"
603,"STAT2"
604,"LOC731486"
605,"GMFG"
606,"SKAP2"
607,"ZNFX1"
608,"C12orf30"
609,"OAS1"
610,"MTHFD1L"
611,"HSH2D"
612,"PYCARD"
613,"FAM60A"
614,"GPX3"
615,"UPB1"
616,"HNMT"
617,"REL"
618,"APOBEC3H"
619,"REEP5"
620,"ISCA1"
621,"C18orf55"
622,"ATM"
623,"PLA1A"
624,"IGFBP4"
625,"NRP1"
626,"IL32"
627,"LOC284293"
628,"CHST7"
629,"BST2"
630,"ITPR2"
631,"FRAT2"
632,"PSME2"
633,"LOC728115"
634,"TBC1D10C"
635,"LIMS1"
636,"QPRT"
637,"SDC2"
638,"C19orf66"
639,"TLR4"
640,"MYH11"
641,"N4BP2L2"
642,"SNX30"
643,"PHF16"
644,"TNFRSF4"
645,"RNASE6"
646,"C7orf40"
647,"TUBB2A"
648,"1-Mar"
649,"TOMM34"
650,"LAG3"
651,"NRGN"
652,"FYB"
653,"MTFMT"
654,"IFNGR1"
655,"SPATS2L"
656,"GFI1"
657,"LMO2"
658,"C20orf27"
659,"AXUD1"
660,"TMEM45B"
661,"C17orf44"
662,"FTSJD2"
663,"ABCA6"
664,"CERK"
665,"LOC650369"
666,"TBXAS1"
667,"ZNF22"
668,"HIST2H2AC"
669,"HIST2H2AA4"
670,"TMEM173"
671,"SNX11"
672,"SH3BGRL3"
673,"TBC1D4"
674,"CEP135"
675,"C4orf18"
676,"CASZ1"
677,"TTC13"
678,"SLC37A3"
679,"MASTL"
680,"CDA"
681,"KMO"
682,"LMNB1"
683,"EFHD2"
684,"SIGLEC1"
685,"RXRA"
686,"VAMP5"
687,"MKNK1"
688,"KIAA1618"
689,"ADORA2B"
690,"CBLN3"
691,"LAPTM5"
692,"LAT2"
693,"LOC100129237"
694,"RPS6KA5"
695,"SPRED2"
696,"HLA-F"
697,"GAS7"
698,"DUSP1"
699,"CDH2"
700,"TRAF6"
701,"HLA-DPB1"
702,"LOC400759"
703,"CMTM8"
704,"PNPLA6"
705,"RAB30"
706,"NAGA"
707,"LOC654191"
708,"SP110"
709,"TBC1D13"
710,"EPAS1"
711,"SESN3"
712,"SP140"
713,"KCTD12"
714,"CHAC2"
715,"MTMR10"
716,"LGALS3BP"
717,"CUGBP2"
718,"EIF4G3"
719,"TRAM2"
720,"DDX60L"
721,"GRAMD4"
722,"ADAM15"
723,"RARRES3"
724,"CXorf40A"
725,"SLCO5A1"
726,"HIST2H2AA3"
727,"ARAP2"
728,"NTN1"
729,"S100A4"
730,"RNASET2"
731,"SOD2"
732,"HIVEP1"
733,"SYTL3"
734,"SLC2A3"
735,"TMEM71"
736,"HLA-DMB"
737,"ARHGDIB"
738,"SAT1"
739,"CCR7"
740,"PLAU"
741,"BHLHE22"
742,"TUBA4A"
743,"FAM108C1"
744,"MS4A6A"
745,"RPS23"
746,"HLA-DMA"
747,"CYB5A"
748,"LOC88523"
749,"NR4A3"
750,"MAP1A"
751,"NP"
752,"STAT1"
753,"EHHADH"
754,"MAP3K13"
755,"ARHGAP22"
756,"LY75"
757,"MFSD3"
758,"YPEL5"
759,"PRKCB"
760,"GPT"
761,"CYB5R1"
762,"FAM156A"
763,"MTHFS"
764,"SYK"
765,"C10orf10"
766,"TM4SF1"
767,"MARVELD2"
768,"LOC100129681"
769,"FAM156B"
770,"C3orf14"
771,"MATK"
772,"CALCRL"
773,"GRSF1"
774,"NMNAT3"
775,"COTL1"
776,"MARCKSL1"
777,"MAP4K1"
778,"ETV3"
779,"C5orf13"
780,"BCL2L13"
781,"FBP1"
782,"CREB5"
783,"C22orf9"
784,"PECR"
785,"EPDR1"
786,"LPXN"
787,"GUCY1A3"
788,"MXD4"
789,"FHOD1"
790,"CXorf40B"
791,"PPM1F"
792,"CBL"
793,"ATF3"
794,"MFI2"
795,"WDR40A"
796,"PPP1R14A"
797,"ADCY7"
798,"RHBDF2"
799,"ADAMDEC1"
800,"GLT25D1"
801,"MAP3K14"
802,"PRAME"
803,"INPP5D"
804,"CD52"
805,"CXCR7"
806,"IL1R2"
807,"TNFSF12"
808,"FAM117B"
809,"PARM1"
810,"RARA"
811,"KCNK13"
812,"IGSF3"
813,"PON2"
814,"RAB23"
815,"MDK"
816,"CSAG3A"
817,"ENPP2"
818,"FOXO1"
819,"HIST1H2BD"
820,"COL9A2"
821,"CYTH4"
822,"ALOX15B"
823,"CD36"
824,"TIAM2"
825,"SLC26A5"
826,"CD1B"
827,"CCNA1"
828,"F13A1"
829,"C9orf98"
830,"AIF1"
831,"FCER2"
832,"LAD1"
833,"EHF"
834,"IL1RAP"
835,"KIF2A"
836,"FES"
837,"FGD5"
838,"VASH1"
839,"CCNH"
840,"APBB1IP"
841,"LRRC25"
842,"C16orf7"
843,"LOC389386"
844,"PSCD4"
845,"CLEC1A"
846,"SASH3"
847,"H1F0"
848,"IL16"
849,"INSM1"
850,"TREM2"
851,"PDCD1LG2"
852,"MYADM"
853,"CARD9"
854,"SNX29"
855,"PRDM8"
856,"LOC652184"
857,"ALOX15"
858,"LTA"
859,"CLEC4G"
860,"KCNMB1"
861,"AQP3"
862,"SLAMF8"
863,"METTL7A"
864,"SVIL"
865,"TGFBI"
866,"C6orf150"
867,"SLC27A2"
868,"NDRG2"
869,"EVL"
870,"SIGLEC9"
871,"RAB24"
872,"LPCAT2"
873,"AHCY"
874,"CD1A"
875,"FSTL1"
876,"IL8RBP"
877,"C1orf162"
878,"TSPAN32"
879,"LRRC33"
880,"TMEM91"
881,"CGNL1"
882,"MGC26718"
883,"CD1C"
884,"PTPN6"
885,"SLC6A12"
886,"MUC1"
887,"LOC728519"
888,"SLC27A3"
889,"MAFB"
890,"CSF1R"
891,"CDR2L"
892,"BASP1"
893,"SLC38A6"
894,"DHRS2"
895,"EAF2"
896,"KCNE1"
897,"MGST2"
898,"UBD"
899,"TMEM140"
900,"PLCB2"
901,"KIAA0363"
902,"RAC2"
903,"CNKSR3"
904,"SIGLEC10"
905,"ENPP4"
906,"HCG4"
907,"ITGAM"
908,"NFE2"
909,"NCF1C"
910,"NCF2"
911,"FLJ14213"
912,"MT2A"
913,"RGS1"
914,"PTK2B"
915,"LOC389293"
916,"MGAT3"
917,"ETV5"
918,"LOC648984"
919,"CTNNAL1"
920,"LOC143941"
921,"TUBB2B"
922,"BTG1"
923,"C1QTNF1"
924,"CD209"
925,"CA2"
926,"CCR1"
927,"ALOX5AP"
928,"ADAM8"
929,"C21orf81"
930,"GATM"
931,"PRKCDBP"
932,"CD53"
933,"C13orf15"
934,"FST"
935,"STAB1"
936,"CPVL"
937,"PION"
938,"NAAA"
939,"LOC645626"
940,"C1orf54"
941,"FLT3"
942,"DFNA5"
943,"HLA-G"
944,"CCL26"
945,"GFRA2"
946,"FCER1A"
947,"NFXL1"
948,"SCIN"
949,"SLC1A3"
950,"LILRA3"
951,"CTSB"
952,"PTPRE"
953,"ARMCX2"
954,"LILRA2"
955,"LTB"
956,"SLC16A9"
957,"PPP1R16B"
958,"TACSTD2"
959,"P2RY5"
960,"LY86"
961,"RAP1GAP"
962,"EBI2"
963,"PTAFR"
964,"MT1A"
965,"TSPAN13"
966,"LOC100133875"
967,"MARCKS"
968,"SGK1"
969,"HLA-DOB"
970,"TMEM176A"
971,"SFRP4"
972,"ITGAX"
973,"SUSD2"
974,"SGK"
975,"ANXA3"
976,"PAM"
977,"SLA"
978,"FABP4"
979,"CCND1"
980,"LOC100133583"
981,"ITGB5"
982,"KIR2DL3"
983,"PPAP2B"
984,"AQP9"
985,"GPR68"
986,"IL8"
987,"OTOF"
988,"HSPA6"
989,"FCGR2A"
990,"LOC401233"
991,"DNASE1L3"
992,"CLC"
993,"THBS1"
994,"CLDN23"
995,"CHST3"
996,"FCGR2B"
997,"SH3RF3"
998,"IL18R1"
999,"SH3PXD2B"
1000,"FPR1"
1001,"SPTBN1"
1002,"TFPI2"
1003,"RNASE1"
