# Supplementary material for: Identification of prognostic genes associated with tolerogenic dendritic cells in gastric cancer based on transcriptomic data
Source: PLoS One. 2026 Mar 5;21(3):e0343688. doi: 10.1371/journal.pone.0343688 (PMC12962506; doi:10.1371/journal.pone.0343688)
Supplement: S2 Table — (XLSX) [file pone.0343688.s004.xlsx]

## Sheet: Additional file 2-GO_Enrichment
Additional file 2 The GO analysis of candidate genes yielded a total of 510 BPs, 20 CCs, and 67 MFs
ONTOLOGY	ID	Description	GeneRatio	BgRatio	pvalue	p.adjust	qvalue	geneID	Count
BP	GO:0070098	chemokine-mediated signaling pathway	7/46	91/18614	2.41959074066326e-09	2.26720101875737e-06	1.60178917542259e-06	CXCL5/CXCL9/CXCL8/CXCL1/CXCL10/CXCL11/TREM2	7
BP	GO:1990868	response to chemokine	7/46	99/18614	4.38530177709355e-09	2.26720101875737e-06	1.60178917542259e-06	CXCL5/CXCL9/CXCL8/CXCL1/CXCL10/CXCL11/TREM2	7
BP	GO:1990869	cellular response to chemokine	7/46	99/18614	4.38530177709355e-09	2.26720101875737e-06	1.60178917542259e-06	CXCL5/CXCL9/CXCL8/CXCL1/CXCL10/CXCL11/TREM2	7
BP	GO:0032496	response to lipopolysaccharide	10/46	345/18614	9.46918466906794e-09	3.10956295190041e-06	2.19692221176716e-06	CXCL5/CXCL9/CXCL8/GJB2/CXCL1/IDO1/CXCL10/CD36/CXCL11/TREM2	10
BP	GO:0060142	regulation of syncytium formation by plasma membrane fusion	5/46	30/18614	1.00243808894275e-08	3.10956295190041e-06	2.19692221176716e-06	CXCL9/GDF15/CXCL10/TREM2/DCSTAMP	5
BP	GO:0002237	response to molecule of bacterial origin	10/46	366/18614	1.65956839635509e-08	4.28998430457792e-06	3.03089596597483e-06	CXCL5/CXCL9/CXCL8/GJB2/CXCL1/IDO1/CXCL10/CD36/CXCL11/TREM2	10
BP	GO:0061844	antimicrobial humoral immune response mediated by antimicrobial peptide	6/46	82/18614	4.93873204346514e-08	1.09428191420206e-05	7.73115798082287e-06	CXCL5/CXCL9/CXCL8/CXCL1/CXCL10/CXCL11	6
BP	GO:0071219	cellular response to molecule of bacterial origin	8/46	237/18614	1.05526684775736e-07	2.04589860108957e-05	1.44543787962554e-05	CXCL5/CXCL9/CXCL8/CXCL1/CXCL10/CD36/CXCL11/TREM2	8
BP	GO:0071216	cellular response to biotic stimulus	8/46	264/18614	2.41061548176299e-07	3.77518812070214e-05	2.66718981550167e-05	CXCL5/CXCL9/CXCL8/CXCL1/CXCL10/CD36/CXCL11/TREM2	8
BP	GO:0030593	neutrophil chemotaxis	6/46	107/18614	2.43403489406973e-07	3.77518812070214e-05	2.66718981550167e-05	CXCL5/CXCL9/CXCL8/CXCL1/CXCL10/CXCL11	6
BP	GO:0060143	positive regulation of syncytium formation by plasma membrane fusion	4/46	24/18614	3.34464996097797e-07	4.71595644497894e-05	3.33184747308906e-05	CXCL9/GDF15/TREM2/DCSTAMP	4
BP	GO:0000768	syncytium formation by plasma membrane fusion	5/46	62/18614	4.29203995784404e-07	5.12073382662778e-05	3.61782477418271e-05	CXCL9/GDF15/CXCL10/TREM2/DCSTAMP	5
BP	GO:0140253	cell-cell fusion	5/46	62/18614	4.29203995784404e-07	5.12073382662778e-05	3.61782477418271e-05	CXCL9/GDF15/CXCL10/TREM2/DCSTAMP	5
BP	GO:0006949	syncytium formation	5/46	66/18614	5.88422685655115e-07	6.51888275322203e-05	4.60562417869906e-05	CXCL9/GDF15/CXCL10/TREM2/DCSTAMP	5
BP	GO:0019730	antimicrobial humoral response	6/46	126/18614	6.40470695468506e-07	6.62246699114435e-05	4.6788069753173e-05	CXCL5/CXCL9/CXCL8/CXCL1/CXCL10/CXCL11	6
BP	GO:1990266	neutrophil migration	6/46	128/18614	7.02691085267707e-07	6.81171170781384e-05	4.81250934055055e-05	CXCL5/CXCL9/CXCL8/CXCL1/CXCL10/CXCL11	6
BP	GO:0071621	granulocyte chemotaxis	6/46	131/18614	8.05243060999665e-07	7.34665875064988e-05	5.19045217647462e-05	CXCL5/CXCL9/CXCL8/CXCL1/CXCL10/CXCL11	6
BP	GO:0071222	cellular response to lipopolysaccharide	7/46	224/18614	1.19525200314141e-06	0.000102990880937352	7.27635868579071e-05	CXCL5/CXCL9/CXCL8/CXCL1/CXCL10/CD36/CXCL11	7
BP	GO:0002274	myeloid leukocyte activation	7/46	240/18614	1.8930560110355e-06	0.000150919739670357	0.000106625571954828	CXCL8/NR4A3/DHRS2/TREM2/DNASE1L3/DCSTAMP/UBD	7
BP	GO:0097529	myeloid leukocyte migration	7/46	241/18614	1.94609593385373e-06	0.000150919739670357	0.000106625571954828	CXCL5/CXCL9/CXCL8/CXCL1/CXCL10/CXCL11/TREM2	7
BP	GO:0097530	granulocyte migration	6/46	156/18614	2.23451876342878e-06	0.000165035171527525	0.000116598197129291	CXCL5/CXCL9/CXCL8/CXCL1/CXCL10/CXCL11	6
BP	GO:0006959	humoral immune response	7/46	250/18614	2.48203389783545e-06	0.000174983389797399	0.000123626664480703	CXCL5/CXCL9/CXCL8/CXCL1/CXCL10/CXCL11/TREM2	7
BP	GO:0019221	cytokine-mediated signaling pathway	9/46	492/18614	2.7013900660827e-06	0.000182167651847577	0.000128702382553414	CXCL5/CXCL9/IL1RN/CXCL8/CXCL1/MMP12/CXCL10/CXCL11/TREM2	9
BP	GO:1901653	cellular response to peptide	8/46	375/18614	3.3662589919424e-06	0.000217544487354277	0.000153696298711054	PDK4/GDF15/GJB2/INHBA/NR4A3/CD36/TREM2/GPT	8
BP	GO:0097028	dendritic cell differentiation	4/46	45/18614	4.51530216545109e-06	0.000280129346344586	0.000197912823336193	DHRS2/TREM2/DCSTAMP/UBD	4
BP	GO:0043011	myeloid dendritic cell differentiation	3/46	20/18614	1.56344110015749e-05	0.000932652748593948	0.000658923961645322	DHRS2/DCSTAMP/UBD	3
BP	GO:1901739	regulation of myoblast fusion	3/46	21/18614	1.82085781800294e-05	0.00104598165767502	0.000738991418534526	CXCL9/GDF15/CXCL10	3
BP	GO:0034764	positive regulation of transmembrane transport	6/46	235/18614	2.33242598933547e-05	0.00129199739623547	0.000912802802593319	CXCL9/CXCL10/KCNMB1/NR4A3/CXCL11/TREM2	6
BP	GO:0030595	leukocyte chemotaxis	6/46	241/18614	2.68776470756358e-05	0.00143749071083831	0.00101559457734072	CXCL5/CXCL9/CXCL8/CXCL1/CXCL10/CXCL11	6
BP	GO:1904064	positive regulation of cation transmembrane transport	5/46	152/18614	3.55712731369152e-05	0.00183903482117852	0.00129928755563259	CXCL9/CXCL10/KCNMB1/CXCL11/TREM2	5
BP	GO:0050900	leukocyte migration	7/46	393/18614	4.66494423571413e-05	0.00233397693857826	0.00164896670607077	CXCL5/CXCL9/CXCL8/CXCL1/CXCL10/CXCL11/TREM2	7
BP	GO:0001773	myeloid dendritic cell activation	3/46	29/18614	4.93374516387478e-05	0.00239132460911556	0.00168948313012949	DHRS2/DCSTAMP/UBD	3
BP	GO:0034767	positive regulation of monoatomic ion transmembrane transport	5/46	175/18614	6.95931469702567e-05	0.00327087790760206	0.00231089205728986	CXCL9/CXCL10/KCNMB1/CXCL11/TREM2	5
BP	GO:0071375	cellular response to peptide hormone stimulus	6/46	308/18614	0.000104907356600284	0.00478562676726591	0.00338106991395963	PDK4/GDF15/GJB2/INHBA/NR4A3/GPT	6
BP	GO:0060326	cell chemotaxis	6/46	312/18614	0.000112588602798987	0.00498928351260655	0.00352495445154122	CXCL5/CXCL9/CXCL8/CXCL1/CXCL10/CXCL11	6
BP	GO:0045639	positive regulation of myeloid cell differentiation	4/46	103/18614	0.00012068269117842	0.00519941261160361	0.00367341174025543	INHBA/SCIN/TREM2/DCSTAMP	4
BP	GO:0051281	positive regulation of release of sequestered calcium ion into cytosol	3/46	41/18614	0.000140976842536021	0.00590959683171268	0.00417516054281645	CXCL9/CXCL10/CXCL11	3
BP	GO:1904062	regulation of monoatomic cation transmembrane transport	6/46	346/18614	0.000197614662490443	0.0079825030692553	0.00563967945644221	CXCL9/CXCL10/KCNMB1/CXCL11/TREM2/FXYD6	6
BP	GO:0051235	maintenance of location	6/46	347/18614	0.000200720580077986	0.0079825030692553	0.00563967945644221	CXCL9/CXCL10/CD36/CXCL11/SCIN/TREM2	6
BP	GO:0007520	myoblast fusion	3/46	48/18614	0.000225985071976073	0.00876257116587225	0.00619080157702875	CXCL9/GDF15/CXCL10	3
BP	GO:0002573	myeloid leukocyte differentiation	5/46	227/18614	0.000235424812836026	0.00890594840752868	0.00629209833536079	INHBA/DHRS2/TREM2/DCSTAMP/UBD	5
BP	GO:0043270	positive regulation of monoatomic ion transport	5/46	231/18614	0.000255230780892747	0.00915058831740781	0.0064649376893831	CXCL9/CXCL10/KCNMB1/CXCL11/TREM2	5
BP	GO:0035860	glial cell-derived neurotrophic factor receptor signaling pathway	2/46	10/18614	0.000265490956984753	0.00915058831740781	0.0064649376893831	GDF15/GFRA2	2
BP	GO:0070391	response to lipoteichoic acid	2/46	10/18614	0.000265490956984753	0.00915058831740781	0.0064649376893831	CD36/TREM2	2
BP	GO:0071223	cellular response to lipoteichoic acid	2/46	10/18614	0.000265490956984753	0.00915058831740781	0.0064649376893831	CD36/TREM2	2
BP	GO:1904645	response to amyloid-beta	3/46	54/18614	0.000320739502078794	0.0108144992983524	0.00764049935157951	MMP12/CD36/TREM2	3
BP	GO:0045926	negative regulation of growth	5/46	252/18614	0.000380838913138739	0.0125424834109779	0.00886132901070819	GDF15/INHBA/MT1X/ALOX15B/DCSTAMP	5
BP	GO:0140052	cellular response to oxidised low-density lipoprotein particle stimulus	2/46	12/18614	0.000388161962428716	0.0125424834109779	0.00886132901070819	CD36/TREM2	2
BP	GO:0045604	regulation of epidermal cell differentiation	3/46	60/18614	0.000437934793253912	0.0136611785831759	0.00965169290107308	SFRP4/AQP3/ALOX15B	3
BP	GO:0036006	cellular response to macrophage colony-stimulating factor stimulus	2/46	13/18614	0.000458015013749289	0.0136611785831759	0.00965169290107308	TREM2/DCSTAMP	2
BP	GO:0060100	positive regulation of phagocytosis, engulfment	2/46	13/18614	0.000458015013749289	0.0136611785831759	0.00965169290107308	CD36/TREM2	2
BP	GO:1905155	positive regulation of membrane invagination	2/46	13/18614	0.000458015013749289	0.0136611785831759	0.00965169290107308	CD36/TREM2	2
BP	GO:0070542	response to fatty acid	3/46	63/18614	0.000505580604986501	0.0147953871383785	0.010453017076285	PDK4/AKR1C1/CD36	3
BP	GO:0030099	myeloid cell differentiation	6/46	421/18614	0.00056268182380952	0.0161572210572861	0.0114151597411754	INHBA/DHRS2/SCIN/TREM2/DCSTAMP/UBD	6
BP	GO:0010959	regulation of metal ion transport	6/46	423/18614	0.000576874729894091	0.0161572210572861	0.0114151597411754	CXCL9/CXCL10/KCNMB1/CXCL11/TREM2/FXYD6	6
BP	GO:0045682	regulation of epidermis development	3/46	67/18614	0.000605705360650652	0.0161572210572861	0.0114151597411754	SFRP4/AQP3/ALOX15B	3
BP	GO:0043434	response to peptide hormone	6/46	427/18614	0.000606097479897492	0.0161572210572861	0.0114151597411754	PDK4/GDF15/GJB2/INHBA/NR4A3/GPT	6
BP	GO:0060099	regulation of phagocytosis, engulfment	2/46	15/18614	0.000614620272327454	0.0161572210572861	0.0114151597411754	CD36/TREM2	2
BP	GO:1905153	regulation of membrane invagination	2/46	15/18614	0.000614620272327454	0.0161572210572861	0.0114151597411754	CD36/TREM2	2
BP	GO:0006979	response to oxidative stress	6/46	434/18614	0.00066000159814473	0.0170610413120413	0.0120537133976959	GJB2/GPX3/NR4A3/CD36/DHRS2/TREM2	6
BP	GO:0030193	regulation of blood coagulation	3/46	70/18614	0.000688551958707179	0.0175072801304071	0.0123689834169832	PLAU/CD36/SERPINB2	3
BP	GO:1901741	positive regulation of myoblast fusion	2/46	16/18614	0.000701318387028373	0.0175442712625969	0.0123951178420465	CXCL9/GDF15	2
BP	GO:0034599	cellular response to oxidative stress	5/46	290/18614	0.000720721928610535	0.0177434874805546	0.0125358651242033	GJB2/NR4A3/CD36/DHRS2/TREM2	5
BP	GO:1900046	regulation of hemostasis	3/46	72/18614	0.000747602511871059	0.0180128409888866	0.012726164762585	PLAU/CD36/SERPINB2	3
BP	GO:0001666	response to hypoxia	5/46	293/18614	0.000754890176839218	0.0180128409888866	0.012726164762585	AQP3/PLAU/ASCL2/KCNMB1/TREM2	5
BP	GO:0036005	response to macrophage colony-stimulating factor	2/46	17/18614	0.000793577587381722	0.0186490733034705	0.0131756661637061	TREM2/DCSTAMP	2
BP	GO:0050818	regulation of coagulation	3/46	75/18614	0.00084207337369205	0.0194933701880055	0.0137721662531567	PLAU/CD36/SERPINB2	3
BP	GO:0010885	regulation of cholesterol storage	2/46	18/18614	0.000891371062305926	0.0197502359662356	0.0139536432460221	CD36/TREM2	2
BP	GO:0030299	intestinal cholesterol absorption	2/46	18/18614	0.000891371062305926	0.0197502359662356	0.0139536432460221	AKR1C1/CD36	2
BP	GO:0033194	response to hydroperoxide	2/46	18/18614	0.000891371062305926	0.0197502359662356	0.0139536432460221	GPX3/CD36	2
BP	GO:0036293	response to decreased oxygen levels	5/46	306/18614	0.000917162888984834	0.0200354878988095	0.0141551752028645	AQP3/PLAU/ASCL2/KCNMB1/TREM2	5
BP	GO:0010744	positive regulation of macrophage derived foam cell differentiation	2/46	19/18614	0.000994672094287149	0.021426894697769	0.0151382112595456	CD36/ALOX15B	2
BP	GO:0034765	regulation of monoatomic ion transmembrane transport	6/46	478/18614	0.00108958710891479	0.0228194299421189	0.0161220445686964	CXCL9/CXCL10/KCNMB1/CXCL11/TREM2/FXYD6	6
BP	GO:0051279	regulation of release of sequestered calcium ion into cytosol	3/46	82/18614	0.00109113927680839	0.0228194299421189	0.0161220445686964	CXCL9/CXCL10/CXCL11	3
BP	GO:0010878	cholesterol storage	2/46	20/18614	0.00110345405909666	0.0228194299421189	0.0161220445686964	CD36/TREM2	2
BP	GO:0001819	positive regulation of cytokine production	6/46	489/18614	0.00122470278719551	0.0249936055650031	0.0176581108236915	MMP12/IDO1/NR4A3/CD36/TREM2/ALOX15B	6
BP	GO:0001960	negative regulation of cytokine-mediated signaling pathway	3/46	87/18614	0.00129474693809899	0.0259279653129619	0.0183182407891638	IL1RN/MMP12/TREM2	3
BP	GO:0070482	response to oxygen levels	5/46	333/18614	0.00133582197731256	0.0259279653129619	0.0183182407891638	AQP3/PLAU/ASCL2/KCNMB1/TREM2	5
BP	GO:0044241	lipid digestion	2/46	22/18614	0.0013373547550206	0.0259279653129619	0.0183182407891638	AKR1C1/CD36	2
BP	GO:0098856	intestinal lipid absorption	2/46	22/18614	0.0013373547550206	0.0259279653129619	0.0183182407891638	AKR1C1/CD36	2
BP	GO:0060761	negative regulation of response to cytokine stimulus	3/46	92/18614	0.00152082204731665	0.0291209258689893	0.0205740838369933	IL1RN/MMP12/TREM2	3
BP	GO:1901606	alpha-amino acid catabolic process	3/46	93/18614	0.00156881126119477	0.0293159791097963	0.0207118899543913	IDO1/SDS/GPT	3
BP	GO:1904427	positive regulation of calcium ion transmembrane transport	3/46	93/18614	0.00156881126119477	0.0293159791097963	0.0207118899543913	CXCL9/CXCL10/CXCL11	3
BP	GO:0048143	astrocyte activation	2/46	24/18614	0.00159286201125814	0.0294110592793021	0.0207790645829539	MT1X/TREM2	2
BP	GO:1900407	regulation of cellular response to oxidative stress	3/46	94/18614	0.00161774131834149	0.0295190209970312	0.0208553400915603	NR4A3/CD36/TREM2	3
BP	GO:0062197	cellular response to chemical stress	5/46	349/18614	0.00164262022708831	0.0296244647931856	0.0209298366756295	GJB2/NR4A3/CD36/DHRS2/TREM2	5
BP	GO:0045807	positive regulation of endocytosis	3/46	96/18614	0.00171845100867725	0.030635833499522	0.0216443738660982	SFRP4/CD36/TREM2	3
BP	GO:0002275	myeloid cell activation involved in immune response	3/46	98/18614	0.00182300457843289	0.0321304556948796	0.0227003321309645	NR4A3/TREM2/DNASE1L3	3
BP	GO:0045637	regulation of myeloid cell differentiation	4/46	214/18614	0.0018995061631267	0.0331026298765114	0.0233871781882306	INHBA/SCIN/TREM2/DCSTAMP	4
BP	GO:0042180	cellular ketone metabolic process	4/46	216/18614	0.00196497308984816	0.0338630362483834	0.023924409199204	PDK4/IDO1/AKR1C1/NR4A3	4
BP	GO:0010818	T cell chemotaxis	2/46	27/18614	0.00201617695674631	0.0339901136947122	0.0240141900683399	CXCL10/CXCL11	2
BP	GO:0042730	fibrinolysis	2/46	27/18614	0.00201617695674631	0.0339901136947122	0.0240141900683399	PLAU/SERPINB2	2
BP	GO:0072330	monocarboxylic acid biosynthetic process	4/46	220/18614	0.00210057615237862	0.0346633951540168	0.0244898668806756	PDK4/IDO1/SDS/ALOX15B	4
BP	GO:1902882	regulation of response to oxidative stress	3/46	103/18614	0.00210154726726637	0.0346633951540168	0.0244898668806756	NR4A3/CD36/TREM2	3
BP	GO:0030194	positive regulation of blood coagulation	2/46	28/18614	0.00216785901350073	0.0346633951540168	0.0244898668806756	PLAU/CD36	2
BP	GO:0045606	positive regulation of epidermal cell differentiation	2/46	28/18614	0.00216785901350073	0.0346633951540168	0.0244898668806756	SFRP4/ALOX15B	2
BP	GO:1900048	positive regulation of hemostasis	2/46	28/18614	0.00216785901350073	0.0346633951540168	0.0244898668806756	PLAU/CD36	2
BP	GO:0006910	phagocytosis, recognition	2/46	29/18614	0.00232478653660161	0.0367933052884602	0.0259946593405186	CD36/TREM2	2
BP	GO:0032963	collagen metabolic process	3/46	108/18614	0.00240523193885403	0.0376819670420465	0.0266225034380335	MMP7/INHBA/MMP12	3
BP	GO:0034698	response to gonadotropin	2/46	30/18614	0.00248693381929617	0.0381904391458254	0.0269817415934061	GJB2/INHBA	2
BP	GO:0050820	positive regulation of coagulation	2/46	30/18614	0.00248693381929617	0.0381904391458254	0.0269817415934061	PLAU/CD36	2
BP	GO:0051651	maintenance of location in cell	4/46	233/18614	0.00258593077978491	0.0393213592102588	0.0277807424329834	CXCL9/CXCL10/CXCL11/SCIN	4
BP	GO:1900225	regulation of NLRP3 inflammasome complex assembly	2/46	31/18614	0.00265427524505862	0.0393923026114324	0.0278308643106323	CD36/TREM2	2
BP	GO:1903203	regulation of oxidative stress-induced neuron death	2/46	31/18614	0.00265427524505862	0.0393923026114324	0.0278308643106323	NR4A3/TREM2	2
BP	GO:0006090	pyruvate metabolic process	3/46	112/18614	0.00266679031218594	0.0393923026114324	0.0278308643106323	PDK4/NR4A3/SDS	3
BP	GO:0009063	amino acid catabolic process	3/46	113/18614	0.00273481329362593	0.0398558261664771	0.028158346085244	IDO1/SDS/GPT	3
BP	GO:0072593	reactive oxygen species metabolic process	4/46	237/18614	0.00274956376519217	0.0398558261664771	0.028158346085244	PDK4/GPX3/AKR1C1/CD36	4
BP	GO:0006631	fatty acid metabolic process	5/46	394/18614	0.00278334054528295	0.0399718628308691	0.0282403265851808	PDK4/AKR1C1/NR4A3/CD36/ALOX15B	5
BP	GO:0010743	regulation of macrophage derived foam cell differentiation	2/46	32/18614	0.0028267852873168	0.0402233392718198	0.0284179959835518	CD36/ALOX15B	2
BP	GO:0034440	lipid oxidation	3/46	116/18614	0.00294529259906324	0.0415286256467917	0.029340187517941	PDK4/NR4A3/ALOX15B	3
BP	GO:0045684	positive regulation of epidermis development	2/46	33/18614	0.00300443850917949	0.0416061082833696	0.0293949293990211	SFRP4/ALOX15B	2
BP	GO:0071404	cellular response to low-density lipoprotein particle stimulus	2/46	33/18614	0.00300443850917949	0.0416061082833696	0.0293949293990211	CD36/TREM2	2
BP	GO:0034383	low-density lipoprotein particle clearance	2/46	34/18614	0.00318720956316452	0.0426151899350705	0.0301078507736322	CD36/TREM2	2
BP	GO:0036475	neuron death in response to oxidative stress	2/46	34/18614	0.00318720956316452	0.0426151899350705	0.0301078507736322	NR4A3/TREM2	2
BP	GO:0044546	NLRP3 inflammasome complex assembly	2/46	34/18614	0.00318720956316452	0.0426151899350705	0.0301078507736322	CD36/TREM2	2
BP	GO:0055094	response to lipoprotein particle	2/46	34/18614	0.00318720956316452	0.0426151899350705	0.0301078507736322	CD36/TREM2	2
BP	GO:0061081	positive regulation of myeloid leukocyte cytokine production involved in immune response	2/46	35/18614	0.00337507319092761	0.044362190840074	0.0313421158943412	NR4A3/CD36	2
BP	GO:0071398	cellular response to fatty acid	2/46	35/18614	0.00337507319092761	0.044362190840074	0.0313421158943412	PDK4/AKR1C1	2
BP	GO:0002761	regulation of myeloid leukocyte differentiation	3/46	123/18614	0.00347450090277636	0.0452853016824045	0.0319942984501565	INHBA/TREM2/DCSTAMP	3
BP	GO:0030301	cholesterol transport	3/46	124/18614	0.0035545323035737	0.0453604471300046	0.0320473890952084	AKR1C1/CD36/TREM2	3
BP	GO:0046320	regulation of fatty acid oxidation	2/46	36/18614	0.00356800422299198	0.0453604471300046	0.0320473890952084	PDK4/NR4A3	2
BP	GO:0140632	inflammasome complex assembly	2/46	36/18614	0.00356800422299198	0.0453604471300046	0.0320473890952084	CD36/TREM2	2
BP	GO:0001952	regulation of cell-matrix adhesion	3/46	125/18614	0.00363568652387137	0.0454754016010039	0.0321286050199498	MMP12/PLAU/CD36	3
BP	GO:0031623	receptor internalization	3/46	125/18614	0.00363568652387137	0.0454754016010039	0.0321286050199498	CXCL8/SFRP4/CD36	3
BP	GO:0008207	C21-steroid hormone metabolic process	2/46	37/18614	0.00376597757847868	0.0459923718442553	0.0324938471545487	AKR1C1/DHRS2	2
BP	GO:0033280	response to vitamin D	2/46	37/18614	0.00376597757847868	0.0459923718442553	0.0324938471545487	AQP3/CXCL10	2
BP	GO:0071402	cellular response to lipoprotein particle stimulus	2/46	37/18614	0.00376597757847868	0.0459923718442553	0.0324938471545487	CD36/TREM2	2
BP	GO:0014902	myotube differentiation	3/46	127/18614	0.00380138317432206	0.0460620726826056	0.0325430911551749	CXCL9/GDF15/CXCL10	3
BP	GO:0010742	macrophage derived foam cell differentiation	2/46	38/18614	0.00396896826483769	0.0466666503355377	0.0329702283751025	CD36/ALOX15B	2
BP	GO:0030808	regulation of nucleotide biosynthetic process	2/46	38/18614	0.00396896826483769	0.0466666503355377	0.0329702283751025	PDK4/TREM2	2
BP	GO:1900371	regulation of purine nucleotide biosynthetic process	2/46	38/18614	0.00396896826483769	0.0466666503355377	0.0329702283751025	PDK4/TREM2	2
BP	GO:0051928	positive regulation of calcium ion transport	3/46	129/18614	0.00397162981579044	0.0466666503355377	0.0329702283751025	CXCL9/CXCL10/CXCL11	3
BP	GO:0051209	release of sequestered calcium ion into cytosol	3/46	130/18614	0.00405847132341862	0.0472879677855931	0.0334091923477569	CXCL9/CXCL10/CXCL11	3
BP	GO:0051283	negative regulation of sequestering of calcium ion	3/46	131/18614	0.0041464645504504	0.0472879677855931	0.0334091923477569	CXCL9/CXCL10/CXCL11	3
BP	GO:0045616	regulation of keratinocyte differentiation	2/46	39/18614	0.00417695137757979	0.0472879677855931	0.0334091923477569	AQP3/ALOX15B	2
BP	GO:0090077	foam cell differentiation	2/46	39/18614	0.00417695137757979	0.0472879677855931	0.0334091923477569	CD36/ALOX15B	2
BP	GO:0097242	amyloid-beta clearance	2/46	39/18614	0.00417695137757979	0.0472879677855931	0.0334091923477569	CD36/TREM2	2
BP	GO:0051282	regulation of sequestering of calcium ion	3/46	133/18614	0.00432592462977442	0.0486196311650734	0.0343500193714353	CXCL9/CXCL10/CXCL11	3
BP	GO:1901031	regulation of response to reactive oxygen species	2/46	40/18614	0.00438990210000912	0.0489837277490226	0.0346072554798144	NR4A3/CD36	2
BP	GO:0050892	intestinal absorption	2/46	41/18614	0.00460779570295645	0.0503288108118694	0.0355575635787818	AKR1C1/CD36	2
BP	GO:1901381	positive regulation of potassium ion transmembrane transport	2/46	41/18614	0.00460779570295645	0.0503288108118694	0.0355575635787818	KCNMB1/TREM2	2
BP	GO:1990000	amyloid fibril formation	2/46	41/18614	0.00460779570295645	0.0503288108118694	0.0355575635787818	CD36/TREM2	2
BP	GO:0051208	sequestering of calcium ion	3/46	137/18614	0.00469886562703771	0.050610698524552	0.0357567186969756	CXCL9/CXCL10/CXCL11	3
BP	GO:0061041	regulation of wound healing	3/46	137/18614	0.00469886562703771	0.050610698524552	0.0357567186969756	PLAU/CD36/SERPINB2	3
BP	GO:0015918	sterol transport	3/46	138/18614	0.00479504759959405	0.050967838785988	0.0360090401277366	AKR1C1/CD36/TREM2	3
BP	GO:0042119	neutrophil activation	2/46	42/18614	0.00483060754451336	0.050967838785988	0.0360090401277366	CXCL8/DNASE1L3	2
BP	GO:0045124	regulation of bone resorption	2/46	42/18614	0.00483060754451336	0.050967838785988	0.0360090401277366	PDK4/DCSTAMP	2
BP	GO:0007189	adenylate cyclase-activating G protein-coupled receptor signaling pathway	3/46	140/18614	0.00499097766232234	0.0523029571413901	0.0369523081096658	CXCL9/CXCL10/CXCL11	3
BP	GO:0014002	astrocyte development	2/46	43/18614	0.00505831306976694	0.0523029571413901	0.0369523081096658	MT1X/TREM2	2
BP	GO:0032735	positive regulation of interleukin-12 production	2/46	43/18614	0.00505831306976694	0.0523029571413901	0.0369523081096658	IDO1/CD36	2
BP	GO:1904646	cellular response to amyloid-beta	2/46	44/18614	0.00529088781053538	0.0540181723023861	0.0381641164388231	CD36/TREM2	2
BP	GO:0050921	positive regulation of chemotaxis	3/46	143/18614	0.00529385054156201	0.0540181723023861	0.0381641164388231	CXCL8/CXCL10/TREM2	3
BP	GO:0014014	negative regulation of gliogenesis	2/46	45/18614	0.00552830738510419	0.0549641330403629	0.0388324425633837	ASCL2/TREM2	2
BP	GO:0030574	collagen catabolic process	2/46	45/18614	0.00552830738510419	0.0549641330403629	0.0388324425633837	MMP7/MMP12	2
BP	GO:0097009	energy homeostasis	2/46	45/18614	0.00552830738510419	0.0549641330403629	0.0388324425633837	NR4A3/CD36	2
BP	GO:1900744	regulation of p38MAPK cascade	2/46	45/18614	0.00552830738510419	0.0549641330403629	0.0388324425633837	GADD45B/TREM2	2
BP	GO:0062013	positive regulation of small molecule metabolic process	3/46	146/18614	0.00560759404792381	0.0553973144479607	0.0391384874548353	NR4A3/TREM2/GPT	3
BP	GO:0002687	positive regulation of leukocyte migration	3/46	147/18614	0.00571460930844438	0.0560972090974509	0.0396329666228555	CXCL8/CXCL10/TREM2	3
BP	GO:0071456	cellular response to hypoxia	3/46	149/18614	0.00593231395961337	0.0578680437192474	0.0408840703870077	AQP3/KCNMB1/TREM2	3
BP	GO:0043277	apoptotic cell clearance	2/46	47/18614	0.00601758393954457	0.0582536256391853	0.0411564859957188	CD36/TREM2	2
BP	GO:0015850	organic hydroxy compound transport	4/46	296/18614	0.00605043014324386	0.0582536256391853	0.0411564859957188	AQP3/AKR1C1/CD36/TREM2	4
BP	GO:1903131	mononuclear cell differentiation	5/46	474/18614	0.00608635034723827	0.0582536256391853	0.0411564859957188	INHBA/DHRS2/TREM2/DCSTAMP/UBD	5
BP	GO:0051146	striated muscle cell differentiation	4/46	297/18614	0.00612207671127479	0.0582536256391853	0.0411564859957188	MYH11/CXCL9/GDF15/CXCL10	4
BP	GO:0031667	response to nutrient levels	5/46	477/18614	0.00624793002933222	0.0585772765109932	0.0413851470005389	PDK4/GDF15/AQP3/CXCL10/GPT	5
BP	GO:0036230	granulocyte activation	2/46	48/18614	0.00626939258596059	0.0585772765109932	0.0413851470005389	CXCL8/DNASE1L3	2
BP	GO:0043268	positive regulation of potassium ion transport	2/46	48/18614	0.00626939258596059	0.0585772765109932	0.0413851470005389	KCNMB1/TREM2	2
BP	GO:0090092	regulation of transmembrane receptor protein serine/threonine kinase signaling pathway	4/46	301/18614	0.00641433380212142	0.0595726450723972	0.0420883800063561	SFRP4/GDF15/INHBA/HTRA4	4
BP	GO:0006911	phagocytosis, engulfment	2/46	49/18614	0.00652594939874354	0.0598919971446819	0.0423140038872129	CD36/TREM2	2
BP	GO:0046850	regulation of bone remodeling	2/46	49/18614	0.00652594939874354	0.0598919971446819	0.0423140038872129	PDK4/DCSTAMP	2
BP	GO:0010862	positive regulation of pathway-restricted SMAD protein phosphorylation	2/46	50/18614	0.00678723042458532	0.0615593498571239	0.0434919971504062	GDF15/INHBA	2
BP	GO:0030195	negative regulation of blood coagulation	2/46	50/18614	0.00678723042458532	0.0615593498571239	0.0434919971504062	PLAU/SERPINB2	2
BP	GO:0036294	cellular response to decreased oxygen levels	3/46	157/18614	0.00685265833408687	0.0615593498571239	0.0434919971504062	AQP3/KCNMB1/TREM2	3
BP	GO:0022411	cellular component disassembly	5/46	488/18614	0.00686638783061408	0.0615593498571239	0.0434919971504062	MMP7/MMP12/SCIN/TREM2/DNASE1L3	5
BP	GO:0061082	myeloid leukocyte cytokine production	2/46	51/18614	0.00705321179507799	0.0625116085380912	0.0441647728040673	NR4A3/CD36	2
BP	GO:1900047	negative regulation of hemostasis	2/46	51/18614	0.00705321179507799	0.0625116085380912	0.0441647728040673	PLAU/SERPINB2	2
BP	GO:0043410	positive regulation of MAPK cascade	5/46	495/18614	0.00728170124950167	0.0641699922612335	0.0453364294302108	GDF15/INHBA/GADD45B/CD36/TREM2	5
BP	GO:0010883	regulation of lipid storage	2/46	53/18614	0.00759918051933464	0.0665894292965426	0.0470457741339718	CD36/TREM2	2
BP	GO:0001959	regulation of cytokine-mediated signaling pathway	3/46	165/18614	0.00785356521520266	0.0678917554787291	0.0479658742769399	IL1RN/MMP12/TREM2	3
BP	GO:0014009	glial cell proliferation	2/46	54/18614	0.00787912055845986	0.0678917554787291	0.0479658742769399	ASCL2/TREM2	2
BP	GO:0050819	negative regulation of coagulation	2/46	54/18614	0.00787912055845986	0.0678917554787291	0.0479658742769399	PLAU/SERPINB2	2
BP	GO:0030856	regulation of epithelial cell differentiation	3/46	166/18614	0.00798442529924652	0.06841902563056	0.0483383933499019	SFRP4/AQP3/ALOX15B	3
BP	GO:0034381	plasma lipoprotein particle clearance	2/46	55/18614	0.00816366631244481	0.0691904177628519	0.0488833858570897	CD36/TREM2	2
BP	GO:0061900	glial cell activation	2/46	55/18614	0.00816366631244481	0.0691904177628519	0.0488833858570897	MT1X/TREM2	2
BP	GO:0007568	aging	3/46	169/18614	0.008384739800705	0.0706778882113775	0.0499342913760521	GJB2/INHBA/KCNMB1	3
BP	GO:0038066	p38MAPK cascade	2/46	56/18614	0.00845279433351744	0.070866400061003	0.0500674759669511	GADD45B/TREM2	2
BP	GO:1903034	regulation of response to wounding	3/46	170/18614	0.00852076556859176	0.0710521903058378	0.0501987377300737	PLAU/CD36/SERPINB2	3
BP	GO:0046394	carboxylic acid biosynthetic process	4/46	328/18614	0.00863287434695424	0.0716020754659146	0.0505872344226252	PDK4/IDO1/SDS/ALOX15B	4
BP	GO:0002931	response to ischemia	2/46	57/18614	0.0087464812572649	0.0721584703724354	0.0509803302845059	GJB2/TREM2	2
BP	GO:0071453	cellular response to oxygen levels	3/46	172/18614	0.00879671518370958	0.0721889166663151	0.0510018407476562	AQP3/KCNMB1/TREM2	3
BP	GO:0016053	organic acid biosynthetic process	4/46	331/18614	0.00890674615979431	0.0723265093918375	0.0510990507156014	PDK4/IDO1/SDS/ALOX15B	4
BP	GO:0062012	regulation of small molecule metabolic process	4/46	331/18614	0.00890674615979431	0.0723265093918375	0.0510990507156014	PDK4/NR4A3/TREM2/GPT	4
BP	GO:0099024	plasma membrane invagination	2/46	58/18614	0.00904470380237896	0.0730642479035925	0.0516202667668668	CD36/TREM2	2
BP	GO:0001961	positive regulation of cytokine-mediated signaling pathway	2/46	59/18614	0.00934743877040254	0.0747313274891461	0.0527980670645092	MMP12/TREM2	2
BP	GO:0002763	positive regulation of myeloid leukocyte differentiation	2/46	59/18614	0.00934743877040254	0.0747313274891461	0.0527980670645092	TREM2/DCSTAMP	2
BP	GO:0015718	monocarboxylic acid transport	3/46	177/18614	0.00950945226644683	0.0752508187003012	0.0531650902758923	AKR1C1/CD36/SLC16A9	3
BP	GO:0060759	regulation of response to cytokine stimulus	3/46	177/18614	0.00950945226644683	0.0752508187003012	0.0531650902758923	IL1RN/MMP12/TREM2	3
BP	GO:0022617	extracellular matrix disassembly	2/46	62/18614	0.0102824874648181	0.0805461518077417	0.0569062703395834	MMP7/MMP12	2
BP	GO:0090303	positive regulation of wound healing	2/46	62/18614	0.0102824874648181	0.0805461518077417	0.0569062703395834	PLAU/CD36	2
BP	GO:0060393	regulation of pathway-restricted SMAD protein phosphorylation	2/46	63/18614	0.0106030417880913	0.0826397880066811	0.0583854350775086	GDF15/INHBA	2
BP	GO:1903169	regulation of calcium ion transmembrane transport	3/46	186/18614	0.0108755210023271	0.0826796016900512	0.0584135636494915	CXCL9/CXCL10/CXCL11	3
BP	GO:0032615	interleukin-12 production	2/46	64/18614	0.0109279937759255	0.0826796016900512	0.0584135636494915	IDO1/CD36	2
BP	GO:0032655	regulation of interleukin-12 production	2/46	64/18614	0.0109279937759255	0.0826796016900512	0.0584135636494915	IDO1/CD36	2
BP	GO:0045453	bone resorption	2/46	64/18614	0.0109279937759255	0.0826796016900512	0.0584135636494915	PDK4/DCSTAMP	2
BP	GO:0048247	lymphocyte chemotaxis	2/46	64/18614	0.0109279937759255	0.0826796016900512	0.0584135636494915	CXCL10/CXCL11	2
BP	GO:0050918	positive chemotaxis	2/46	64/18614	0.0109279937759255	0.0826796016900512	0.0584135636494915	CXCL8/CXCL10	2
BP	GO:0006006	glucose metabolic process	3/46	187/18614	0.0110339627721883	0.0830760983478839	0.0586936905766379	PDK4/SDS/GPT	3
BP	GO:0010324	membrane invagination	2/46	65/18614	0.0112573207216827	0.0843483306247819	0.0595925292208069	CD36/TREM2	2
BP	GO:0032613	interleukin-10 production	2/46	66/18614	0.0115909999998196	0.0856078142843821	0.0604823609013144	IDO1/TREM2	2
BP	GO:0032653	regulation of interleukin-10 production	2/46	66/18614	0.0115909999998196	0.0856078142843821	0.0604823609013144	IDO1/TREM2	2
BP	GO:0060760	positive regulation of response to cytokine stimulus	2/46	66/18614	0.0115909999998196	0.0856078142843821	0.0604823609013144	MMP12/TREM2	2
BP	GO:0060389	pathway-restricted SMAD protein phosphorylation	2/46	67/18614	0.0119290090656402	0.0875253365118374	0.061837100212985	GDF15/INHBA	2
BP	GO:0050878	regulation of body fluid levels	4/46	361/18614	0.0119634889364987	0.0875253365118374	0.061837100212985	AQP3/PLAU/CD36/SERPINB2	4
BP	GO:0007369	gastrulation	3/46	196/18614	0.0125204366740601	0.0911699402885784	0.0644120315181446	IL1RN/INHBA/NR4A3	3
BP	GO:0030858	positive regulation of epithelial cell differentiation	2/46	69/18614	0.0126179267842994	0.0914504880488245	0.0646102399530532	SFRP4/ALOX15B	2
BP	GO:0030258	lipid modification	3/46	197/18614	0.0126923568981581	0.0915620723211309	0.064689074815092	PDK4/NR4A3/ALOX15B	3
BP	GO:2000379	positive regulation of reactive oxygen species metabolic process	2/46	70/18614	0.012968790749758	0.0931231224670126	0.0657919647685093	AKR1C1/CD36	2
BP	GO:0072678	T cell migration	2/46	71/18614	0.0133238951276488	0.0952320799215822	0.0672819540523038	CXCL10/CXCL11	2
BP	GO:0097553	calcium ion transmembrane import into cytosol	3/46	201/18614	0.0133936318412565	0.0952913898430677	0.0673238568167454	CXCL9/CXCL10/CXCL11	3
BP	GO:0008544	epidermis development	4/46	375/18614	0.0135954265044438	0.0962854178465403	0.0680261427114924	SFRP4/AQP3/INHBA/ALOX15B	4
BP	GO:0050766	positive regulation of phagocytosis	2/46	73/18614	0.0140467366234684	0.0990294931954521	0.069964846052778	CD36/TREM2	2
BP	GO:1901605	alpha-amino acid metabolic process	3/46	206/18614	0.0143009294107282	0.100365346226423	0.0709086330867732	IDO1/SDS/GPT	3
BP	GO:0045661	regulation of myoblast differentiation	2/46	74/18614	0.0144144296909572	0.100706218246282	0.0711494609212255	CXCL9/CXCL10	2
BP	GO:0002697	regulation of immune effector process	4/46	384/18614	0.0147162335875699	0.102353714324309	0.0723134253701216	NR4A3/CD36/TREM2/DNASE1L3	4
BP	GO:0150076	neuroinflammatory response	2/46	76/18614	0.0151622509310114	0.104518449751105	0.0738428220780485	MT1X/TREM2	2
BP	GO:1903036	positive regulation of response to wounding	2/46	76/18614	0.0151622509310114	0.104518449751105	0.0738428220780485	PLAU/CD36	2
BP	GO:0030100	regulation of endocytosis	3/46	214/18614	0.0158239791190309	0.108342160699488	0.076544293520762	SFRP4/CD36/TREM2	3
BP	GO:0002437	inflammatory response to antigenic stimulus	2/46	78/18614	0.0159265071821297	0.108342160699488	0.076544293520762	IL1RN/TREM2	2
BP	GO:0061045	negative regulation of wound healing	2/46	78/18614	0.0159265071821297	0.108342160699488	0.076544293520762	PLAU/SERPINB2	2
BP	GO:1903201	regulation of oxidative stress-induced cell death	2/46	79/18614	0.0163147443065624	0.110498552050123	0.0780677950959845	NR4A3/TREM2	2
BP	GO:0007178	transmembrane receptor protein serine/threonine kinase signaling pathway	4/46	398/18614	0.0165738673784607	0.111765514365185	0.0789629104850233	SFRP4/GDF15/INHBA/HTRA4	4
BP	GO:0002720	positive regulation of cytokine production involved in immune response	2/46	80/18614	0.0167070253830862	0.112175741857865	0.0792527383175792	NR4A3/CD36	2
BP	GO:0010810	regulation of cell-substrate adhesion	3/46	222/18614	0.0174354049459791	0.116061429490187	0.0819979966061181	MMP12/PLAU/CD36	3
BP	GO:0070374	positive regulation of ERK1 and ERK2 cascade	3/46	222/18614	0.0174354049459791	0.116061429490187	0.0819979966061181	INHBA/CD36/TREM2	3
BP	GO:0007596	blood coagulation	3/46	224/18614	0.0178521297990018	0.118327578283127	0.0835990423785912	PLAU/CD36/SERPINB2	3
BP	GO:0050866	negative regulation of cell activation	3/46	225/18614	0.0180625770981133	0.119213008847547	0.0842246036243489	INHBA/IDO1/TREM2	3
BP	GO:0042692	muscle cell differentiation	4/46	410/18614	0.018278946215735	0.119866525892721	0.0846863167764926	MYH11/CXCL9/GDF15/CXCL10	4
BP	GO:0006094	gluconeogenesis	2/46	84/18614	0.0183161615967601	0.119866525892721	0.0846863167764926	SDS/GPT	2
BP	GO:0002685	regulation of leukocyte migration	3/46	227/18614	0.0184876451178751	0.120480409990858	0.0851200290478018	CXCL8/CXCL10/TREM2	3
BP	GO:0019318	hexose metabolic process	3/46	228/18614	0.0187022672151041	0.120703357440089	0.0852775425668554	PDK4/SDS/GPT	3
BP	GO:0098586	cellular response to virus	2/46	85/18614	0.0187283423968214	0.120703357440089	0.0852775425668554	MMP12/CXCL10	2
BP	GO:0050817	coagulation	3/46	229/18614	0.018918282236518	0.120703357440089	0.0852775425668554	PLAU/CD36/SERPINB2	3
BP	GO:1903706	regulation of hemopoiesis	4/46	415/18614	0.0190206285770508	0.120703357440089	0.0852775425668554	INHBA/SCIN/TREM2/DCSTAMP	4
BP	GO:0007599	hemostasis	3/46	230/18614	0.0191356907930325	0.120703357440089	0.0852775425668554	PLAU/CD36/SERPINB2	3
BP	GO:0050920	regulation of chemotaxis	3/46	230/18614	0.0191356907930325	0.120703357440089	0.0852775425668554	CXCL8/CXCL10/TREM2	3
BP	GO:0019915	lipid storage	2/46	86/18614	0.0191444396713488	0.120703357440089	0.0852775425668554	CD36/TREM2	2
BP	GO:0034103	regulation of tissue remodeling	2/46	86/18614	0.0191444396713488	0.120703357440089	0.0852775425668554	PDK4/DCSTAMP	2
BP	GO:0019319	hexose biosynthetic process	2/46	87/18614	0.0195644324415429	0.121865199665996	0.0860983900724844	SDS/GPT	2
BP	GO:0048708	astrocyte differentiation	2/46	87/18614	0.0195644324415429	0.121865199665996	0.0860983900724844	MT1X/TREM2	2
BP	GO:0097006	regulation of plasma lipoprotein particle levels	2/46	87/18614	0.0195644324415429	0.121865199665996	0.0860983900724844	CD36/TREM2	2
BP	GO:0033273	response to vitamin	2/46	88/18614	0.0199882998043988	0.123213849715859	0.0870512182661166	AQP3/CXCL10	2
BP	GO:0046849	bone remodeling	2/46	88/18614	0.0199882998043988	0.123213849715859	0.0870512182661166	PDK4/DCSTAMP	2
BP	GO:0007188	adenylate cyclase-modulating G protein-coupled receptor signaling pathway	3/46	234/18614	0.0200192715205651	0.123213849715859	0.0870512182661166	CXCL9/CXCL10/CXCL11	3
BP	GO:0014910	regulation of smooth muscle cell migration	2/46	90/18614	0.0208475750736494	0.125470073602315	0.0886452520411348	PLAU/NR4A3	2
BP	GO:0060395	SMAD protein signal transduction	2/46	90/18614	0.0208475750736494	0.125470073602315	0.0886452520411348	GDF15/INHBA	2
BP	GO:0007160	cell-matrix adhesion	3/46	239/18614	0.0211551626694621	0.125470073602315	0.0886452520411348	MMP12/PLAU/CD36	3
BP	GO:0009913	epidermal cell differentiation	3/46	240/18614	0.0213865335307538	0.125470073602315	0.0886452520411348	SFRP4/AQP3/ALOX15B	3
BP	GO:0055006	cardiac cell development	2/46	92/18614	0.0217220997621009	0.125470073602315	0.0886452520411348	MYH11/INHBA	2
BP	GO:0009636	response to toxic substance	3/46	242/18614	0.0218534703307831	0.125470073602315	0.0886452520411348	GPX3/CD36/DHRS2	3
BP	GO:1900542	regulation of purine nucleotide metabolic process	2/46	93/18614	0.0221650291797032	0.125470073602315	0.0886452520411348	PDK4/TREM2	2
BP	GO:1903035	negative regulation of response to wounding	2/46	93/18614	0.0221650291797032	0.125470073602315	0.0886452520411348	PLAU/SERPINB2	2
BP	GO:0006140	regulation of nucleotide metabolic process	2/46	94/18614	0.0226117093506024	0.125470073602315	0.0886452520411348	PDK4/TREM2	2
BP	GO:1901379	regulation of potassium ion transmembrane transport	2/46	94/18614	0.0226117093506024	0.125470073602315	0.0886452520411348	KCNMB1/TREM2	2
BP	GO:0042060	wound healing	4/46	439/18614	0.0228412664689287	0.125470073602315	0.0886452520411348	MMP12/PLAU/CD36/SERPINB2	4
BP	GO:0019217	regulation of fatty acid metabolic process	2/46	95/18614	0.0230621198958589	0.125470073602315	0.0886452520411348	PDK4/NR4A3	2
BP	GO:0031349	positive regulation of defense response	4/46	441/18614	0.0231793681588667	0.125470073602315	0.0886452520411348	MMP12/IDO1/CD36/TREM2	4
BP	GO:0002690	positive regulation of leukocyte chemotaxis	2/46	96/18614	0.0235162405104798	0.125470073602315	0.0886452520411348	CXCL8/CXCL10	2
BP	GO:0046364	monosaccharide biosynthetic process	2/46	96/18614	0.0235162405104798	0.125470073602315	0.0886452520411348	SDS/GPT	2
BP	GO:0016054	organic acid catabolic process	3/46	250/18614	0.02377718002887	0.125470073602315	0.0886452520411348	IDO1/SDS/GPT	3
BP	GO:0046395	carboxylic acid catabolic process	3/46	250/18614	0.02377718002887	0.125470073602315	0.0886452520411348	IDO1/SDS/GPT	3
BP	GO:0014909	smooth muscle cell migration	2/46	97/18614	0.0239740509631902	0.125470073602315	0.0886452520411348	PLAU/NR4A3	2
BP	GO:0032102	negative regulation of response to external stimulus	4/46	446/18614	0.02403804533957	0.125470073602315	0.0886452520411348	MMP12/PLAU/SERPINB2/TREM2	4
BP	GO:0006869	lipid transport	4/46	447/18614	0.0242120880891911	0.125470073602315	0.0886452520411348	INHBA/AKR1C1/CD36/TREM2	4
BP	GO:0032642	regulation of chemokine production	2/46	98/18614	0.024435531096206	0.125470073602315	0.0886452520411348	TREM2/ALOX15B	2
BP	GO:0097306	cellular response to alcohol	2/46	98/18614	0.024435531096206	0.125470073602315	0.0886452520411348	INHBA/KCNMB1	2
BP	GO:0002676	regulation of chronic inflammatory response	1/46	10/18614	0.0244454096782523	0.125470073602315	0.0886452520411348	IDO1	1
BP	GO:0006086	acetyl-CoA biosynthetic process from pyruvate	1/46	10/18614	0.0244454096782523	0.125470073602315	0.0886452520411348	PDK4	1
BP	GO:0010496	intercellular transport	1/46	10/18614	0.0244454096782523	0.125470073602315	0.0886452520411348	GJB2	1
BP	GO:0010887	negative regulation of cholesterol storage	1/46	10/18614	0.0244454096782523	0.125470073602315	0.0886452520411348	TREM2	1
BP	GO:0014866	skeletal myofibril assembly	1/46	10/18614	0.0244454096782523	0.125470073602315	0.0886452520411348	MYH11	1
BP	GO:0015911	long-chain fatty acid import across plasma membrane	1/46	10/18614	0.0244454096782523	0.125470073602315	0.0886452520411348	CD36	1
BP	GO:0030638	polyketide metabolic process	1/46	10/18614	0.0244454096782523	0.125470073602315	0.0886452520411348	AKR1C1	1
BP	GO:0030647	aminoglycoside antibiotic metabolic process	1/46	10/18614	0.0244454096782523	0.125470073602315	0.0886452520411348	AKR1C1	1
BP	GO:0044341	sodium-dependent phosphate transport	1/46	10/18614	0.0244454096782523	0.125470073602315	0.0886452520411348	SFRP4	1
BP	GO:0044598	doxorubicin metabolic process	1/46	10/18614	0.0244454096782523	0.125470073602315	0.0886452520411348	AKR1C1	1
BP	GO:0045657	positive regulation of monocyte differentiation	1/46	10/18614	0.0244454096782523	0.125470073602315	0.0886452520411348	DCSTAMP	1
BP	GO:0048251	elastic fiber assembly	1/46	10/18614	0.0244454096782523	0.125470073602315	0.0886452520411348	MYH11	1
BP	GO:0060054	positive regulation of epithelial cell proliferation involved in wound healing	1/46	10/18614	0.0244454096782523	0.125470073602315	0.0886452520411348	MMP12	1
BP	GO:0060075	regulation of resting membrane potential	1/46	10/18614	0.0244454096782523	0.125470073602315	0.0886452520411348	TREM2	1
BP	GO:0070099	regulation of chemokine-mediated signaling pathway	1/46	10/18614	0.0244454096782523	0.125470073602315	0.0886452520411348	TREM2	1
BP	GO:0070339	response to bacterial lipopeptide	1/46	10/18614	0.0244454096782523	0.125470073602315	0.0886452520411348	CD36	1
BP	GO:0071220	cellular response to bacterial lipoprotein	1/46	10/18614	0.0244454096782523	0.125470073602315	0.0886452520411348	CD36	1
BP	GO:0071221	cellular response to bacterial lipopeptide	1/46	10/18614	0.0244454096782523	0.125470073602315	0.0886452520411348	CD36	1
BP	GO:0071377	cellular response to glucagon stimulus	1/46	10/18614	0.0244454096782523	0.125470073602315	0.0886452520411348	GJB2	1
BP	GO:1900226	negative regulation of NLRP3 inflammasome complex assembly	1/46	10/18614	0.0244454096782523	0.125470073602315	0.0886452520411348	TREM2	1
BP	GO:1903980	positive regulation of microglial cell activation	1/46	10/18614	0.0244454096782523	0.125470073602315	0.0886452520411348	TREM2	1
BP	GO:2000121	regulation of removal of superoxide radicals	1/46	10/18614	0.0244454096782523	0.125470073602315	0.0886452520411348	CD36	1
BP	GO:2000425	regulation of apoptotic cell clearance	1/46	10/18614	0.0244454096782523	0.125470073602315	0.0886452520411348	TREM2	1
BP	GO:2000659	regulation of interleukin-1-mediated signaling pathway	1/46	10/18614	0.0244454096782523	0.125470073602315	0.0886452520411348	IL1RN	1
BP	GO:0032602	chemokine production	2/46	99/18614	0.024900660825007	0.125470073602315	0.0886452520411348	TREM2/ALOX15B	2
BP	GO:0036473	cell death in response to oxidative stress	2/46	99/18614	0.024900660825007	0.125470073602315	0.0886452520411348	NR4A3/TREM2	2
BP	GO:0098869	cellular oxidant detoxification	2/46	99/18614	0.024900660825007	0.125470073602315	0.0886452520411348	GPX3/CD36	2
BP	GO:0005996	monosaccharide metabolic process	3/46	256/18614	0.0252787394946531	0.125470073602315	0.0886452520411348	PDK4/SDS/GPT	3
BP	GO:0006898	receptor-mediated endocytosis	3/46	256/18614	0.0252787394946531	0.125470073602315	0.0886452520411348	CXCL8/SFRP4/CD36	3
BP	GO:0034612	response to tumor necrosis factor	3/46	257/18614	0.0255338967825513	0.125470073602315	0.0886452520411348	CXCL8/DCSTAMP/UBD	3
BP	GO:0043122	regulation of I-kappaB kinase/NF-kappaB signaling	3/46	258/18614	0.0257904529280694	0.125470073602315	0.0886452520411348	CD36/TREM2/UBD	3
BP	GO:0050764	regulation of phagocytosis	2/46	101/18614	0.0258417890968477	0.125470073602315	0.0886452520411348	CD36/TREM2	2
BP	GO:0002532	production of molecular mediator involved in inflammatory response	2/46	102/18614	0.0263177478351341	0.125470073602315	0.0886452520411348	CD36/TREM2	2
BP	GO:0030316	osteoclast differentiation	2/46	102/18614	0.0263177478351341	0.125470073602315	0.0886452520411348	TREM2/DCSTAMP	2
BP	GO:0010906	regulation of glucose metabolic process	2/46	103/18614	0.0267972765592503	0.125470073602315	0.0886452520411348	PDK4/GPT	2
BP	GO:0006164	purine nucleotide biosynthetic process	3/46	262/18614	0.0268306615877491	0.125470073602315	0.0886452520411348	PDK4/IDO1/TREM2	3
BP	GO:0006568	tryptophan metabolic process	1/46	11/18614	0.0268575528278328	0.125470073602315	0.0886452520411348	IDO1	1
BP	GO:0010624	regulation of Schwann cell proliferation	1/46	11/18614	0.0268575528278328	0.125470073602315	0.0886452520411348	ASCL2	1
BP	GO:0010982	regulation of high-density lipoprotein particle clearance	1/46	11/18614	0.0268575528278328	0.125470073602315	0.0886452520411348	TREM2	1
BP	GO:0010986	positive regulation of lipoprotein particle clearance	1/46	11/18614	0.0268575528278328	0.125470073602315	0.0886452520411348	TREM2	1
BP	GO:0014010	Schwann cell proliferation	1/46	11/18614	0.0268575528278328	0.125470073602315	0.0886452520411348	ASCL2	1
BP	GO:0030002	intracellular monoatomic anion homeostasis	1/46	11/18614	0.0268575528278328	0.125470073602315	0.0886452520411348	CKB	1
BP	GO:0030644	intracellular chloride ion homeostasis	1/46	11/18614	0.0268575528278328	0.125470073602315	0.0886452520411348	CKB	1
BP	GO:0032276	regulation of gonadotropin secretion	1/46	11/18614	0.0268575528278328	0.125470073602315	0.0886452520411348	INHBA	1
BP	GO:0032490	detection of molecule of bacterial origin	1/46	11/18614	0.0268575528278328	0.125470073602315	0.0886452520411348	TREM2	1
BP	GO:0032493	response to bacterial lipoprotein	1/46	11/18614	0.0268575528278328	0.125470073602315	0.0886452520411348	CD36	1
BP	GO:0034115	negative regulation of heterotypic cell-cell adhesion	1/46	11/18614	0.0268575528278328	0.125470073602315	0.0886452520411348	IL1RN	1
BP	GO:0034350	regulation of glial cell apoptotic process	1/46	11/18614	0.0268575528278328	0.125470073602315	0.0886452520411348	TREM2	1
BP	GO:0042118	endothelial cell activation	1/46	11/18614	0.0268575528278328	0.125470073602315	0.0886452520411348	CXCL10	1
BP	GO:0042989	sequestering of actin monomers	1/46	11/18614	0.0268575528278328	0.125470073602315	0.0886452520411348	SCIN	1
BP	GO:0045654	positive regulation of megakaryocyte differentiation	1/46	11/18614	0.0268575528278328	0.125470073602315	0.0886452520411348	SCIN	1
BP	GO:0070189	kynurenine metabolic process	1/46	11/18614	0.0268575528278328	0.125470073602315	0.0886452520411348	IDO1	1
BP	GO:0070344	regulation of fat cell proliferation	1/46	11/18614	0.0268575528278328	0.125470073602315	0.0886452520411348	TREM2	1
BP	GO:0070587	regulation of cell-cell adhesion involved in gastrulation	1/46	11/18614	0.0268575528278328	0.125470073602315	0.0886452520411348	IL1RN	1
BP	GO:0070934	CRD-mediated mRNA stabilization	1/46	11/18614	0.0268575528278328	0.125470073602315	0.0886452520411348	IGF2BP3	1
BP	GO:0071918	urea transmembrane transport	1/46	11/18614	0.0268575528278328	0.125470073602315	0.0886452520411348	AQP3	1
BP	GO:2000253	positive regulation of feeding behavior	1/46	11/18614	0.0268575528278328	0.125470073602315	0.0886452520411348	NR4A3	1
BP	GO:2001241	positive regulation of extrinsic apoptotic signaling pathway in absence of ligand	1/46	11/18614	0.0268575528278328	0.125470073602315	0.0886452520411348	INHBA	1
BP	GO:0051924	regulation of calcium ion transport	3/46	266/18614	0.0278932309338076	0.128215391378505	0.0905848331636799	CXCL9/CXCL10/CXCL11	3
BP	GO:0002699	positive regulation of immune effector process	3/46	267/18614	0.0281623644968144	0.128215391378505	0.0905848331636799	NR4A3/CD36/TREM2	3
BP	GO:0022600	digestive system process	2/46	107/18614	0.0287506979598079	0.128215391378505	0.0905848331636799	AKR1C1/CD36	2
BP	GO:0032526	response to retinoic acid	2/46	107/18614	0.0287506979598079	0.128215391378505	0.0905848331636799	GJB2/AQP3	2
BP	GO:0062207	regulation of pattern recognition receptor signaling pathway	2/46	107/18614	0.0287506979598079	0.128215391378505	0.0905848331636799	CD36/TREM2	2
BP	GO:1901655	cellular response to ketone	2/46	107/18614	0.0287506979598079	0.128215391378505	0.0905848331636799	CKB/GJB2	2
BP	GO:0014013	regulation of gliogenesis	2/46	108/18614	0.0292477822243542	0.128215391378505	0.0905848331636799	ASCL2/TREM2	2
BP	GO:0043266	regulation of potassium ion transport	2/46	108/18614	0.0292477822243542	0.128215391378505	0.0905848331636799	KCNMB1/TREM2	2
BP	GO:0072522	purine-containing compound biosynthetic process	3/46	271/18614	0.0292528507381817	0.128215391378505	0.0905848331636799	PDK4/IDO1/TREM2	3
BP	GO:0001553	luteinization	1/46	12/18614	0.0292638610883242	0.128215391378505	0.0905848331636799	INHBA	1
BP	GO:0002645	positive regulation of tolerance induction	1/46	12/18614	0.0292638610883242	0.128215391378505	0.0905848331636799	IDO1	1
BP	GO:0015791	polyol transmembrane transport	1/46	12/18614	0.0292638610883242	0.128215391378505	0.0905848331636799	AQP3	1
BP	GO:0015838	amino-acid betaine transport	1/46	12/18614	0.0292638610883242	0.128215391378505	0.0905848331636799	SLC16A9	1
BP	GO:0015840	urea transport	1/46	12/18614	0.0292638610883242	0.128215391378505	0.0905848331636799	AQP3	1
BP	GO:0031293	membrane protein intracellular domain proteolysis	1/46	12/18614	0.0292638610883242	0.128215391378505	0.0905848331636799	MMP7	1
BP	GO:0034135	regulation of toll-like receptor 2 signaling pathway	1/46	12/18614	0.0292638610883242	0.128215391378505	0.0905848331636799	TREM2	1
BP	GO:0040015	negative regulation of multicellular organism growth	1/46	12/18614	0.0292638610883242	0.128215391378505	0.0905848331636799	GDF15	1
BP	GO:0046415	urate metabolic process	1/46	12/18614	0.0292638610883242	0.128215391378505	0.0905848331636799	SLC16A9	1
BP	GO:0061517	macrophage proliferation	1/46	12/18614	0.0292638610883242	0.128215391378505	0.0905848331636799	TREM2	1
BP	GO:0070586	cell-cell adhesion involved in gastrulation	1/46	12/18614	0.0292638610883242	0.128215391378505	0.0905848331636799	IL1RN	1
BP	GO:0071372	cellular response to follicle-stimulating hormone stimulus	1/46	12/18614	0.0292638610883242	0.128215391378505	0.0905848331636799	INHBA	1
BP	GO:1903977	positive regulation of glial cell migration	1/46	12/18614	0.0292638610883242	0.128215391378505	0.0905848331636799	TREM2	1
BP	GO:0007631	feeding behavior	2/46	109/18614	0.0297483192195504	0.129605739071693	0.0915671209566882	GDF15/NR4A3	2
BP	GO:0019395	fatty acid oxidation	2/46	109/18614	0.0297483192195504	0.129605739071693	0.0915671209566882	PDK4/NR4A3	2
BP	GO:0071560	cellular response to transforming growth factor beta stimulus	3/46	274/18614	0.0300853509322389	0.130336947917321	0.0920837237652659	GDF15/HTRA4/DCSTAMP	3
BP	GO:0002444	myeloid leukocyte mediated immunity	2/46	110/18614	0.0302522896519894	0.130336947917321	0.0920837237652659	NR4A3/DNASE1L3	2
BP	GO:0014812	muscle cell migration	2/46	110/18614	0.0302522896519894	0.130336947917321	0.0920837237652659	PLAU/NR4A3	2
BP	GO:0045445	myoblast differentiation	2/46	110/18614	0.0302522896519894	0.130336947917321	0.0920837237652659	CXCL9/CXCL10	2
BP	GO:0071347	cellular response to interleukin-1	2/46	111/18614	0.0307596742988549	0.130880569064322	0.0924677949003761	IL1RN/CXCL8	2
BP	GO:0032611	interleukin-1 beta production	2/46	112/18614	0.0312704540077035	0.130880569064322	0.0924677949003761	CD36/TREM2	2
BP	GO:0032651	regulation of interleukin-1 beta production	2/46	112/18614	0.0312704540077035	0.130880569064322	0.0924677949003761	CD36/TREM2	2
BP	GO:1905954	positive regulation of lipid localization	2/46	112/18614	0.0312704540077035	0.130880569064322	0.0924677949003761	CD36/TREM2	2
BP	GO:0002664	regulation of T cell tolerance induction	1/46	13/18614	0.0316643482612059	0.130880569064322	0.0924677949003761	IDO1	1
BP	GO:0005513	detection of calcium ion	1/46	13/18614	0.0316643482612059	0.130880569064322	0.0924677949003761	KCNMB1	1
BP	GO:0006563	L-serine metabolic process	1/46	13/18614	0.0316643482612059	0.130880569064322	0.0924677949003761	SDS	1
BP	GO:0006586	indolalkylamine metabolic process	1/46	13/18614	0.0316643482612059	0.130880569064322	0.0924677949003761	IDO1	1
BP	GO:0032494	response to peptidoglycan	1/46	13/18614	0.0316643482612059	0.130880569064322	0.0924677949003761	TREM2	1
BP	GO:0034144	negative regulation of toll-like receptor 4 signaling pathway	1/46	13/18614	0.0316643482612059	0.130880569064322	0.0924677949003761	TREM2	1
BP	GO:0051918	negative regulation of fibrinolysis	1/46	13/18614	0.0316643482612059	0.130880569064322	0.0924677949003761	PLAU	1
BP	GO:0070234	positive regulation of T cell apoptotic process	1/46	13/18614	0.0316643482612059	0.130880569064322	0.0924677949003761	IDO1	1
BP	GO:0070341	fat cell proliferation	1/46	13/18614	0.0316643482612059	0.130880569064322	0.0924677949003761	TREM2	1
BP	GO:0070486	leukocyte aggregation	1/46	13/18614	0.0316643482612059	0.130880569064322	0.0924677949003761	NR4A3	1
BP	GO:1905907	negative regulation of amyloid fibril formation	1/46	13/18614	0.0316643482612059	0.130880569064322	0.0924677949003761	TREM2	1
BP	GO:0071559	response to transforming growth factor beta	3/46	280/18614	0.031787917057728	0.130880569064322	0.0924677949003761	GDF15/HTRA4/DCSTAMP	3
BP	GO:0002683	negative regulation of immune system process	4/46	487/18614	0.0318130074385876	0.130880569064322	0.0924677949003761	INHBA/MMP12/IDO1/TREM2	4
BP	GO:0033559	unsaturated fatty acid metabolic process	2/46	114/18614	0.0323021223521281	0.132541248063891	0.0936410731511148	AKR1C1/ALOX15B	2
BP	GO:1990748	cellular detoxification	2/46	115/18614	0.0328229730327187	0.134323037397748	0.0948999164756565	GPX3/CD36	2
BP	GO:0010721	negative regulation of cell development	3/46	286/18614	0.0335404459679006	0.135798335753202	0.0959422223482869	INHBA/ASCL2/TREM2	3
BP	GO:0010876	lipid localization	4/46	497/18614	0.0339105160590531	0.135798335753202	0.0959422223482869	INHBA/AKR1C1/CD36/TREM2	4
BP	GO:0042541	hemoglobin biosynthetic process	1/46	14/18614	0.0340590281160513	0.135798335753202	0.0959422223482869	INHBA	1
BP	GO:0042762	regulation of sulfur metabolic process	1/46	14/18614	0.0340590281160513	0.135798335753202	0.0959422223482869	PDK4	1
BP	GO:0050930	induction of positive chemotaxis	1/46	14/18614	0.0340590281160513	0.135798335753202	0.0959422223482869	CXCL8	1
BP	GO:0051127	positive regulation of actin nucleation	1/46	14/18614	0.0340590281160513	0.135798335753202	0.0959422223482869	SCIN	1
BP	GO:0061029	eyelid development in camera-type eye	1/46	14/18614	0.0340590281160513	0.135798335753202	0.0959422223482869	INHBA	1
BP	GO:0070942	neutrophil mediated cytotoxicity	1/46	14/18614	0.0340590281160513	0.135798335753202	0.0959422223482869	DNASE1L3	1
BP	GO:0071361	cellular response to ethanol	1/46	14/18614	0.0340590281160513	0.135798335753202	0.0959422223482869	KCNMB1	1
BP	GO:2001171	positive regulation of ATP biosynthetic process	1/46	14/18614	0.0340590281160513	0.135798335753202	0.0959422223482869	TREM2	1
BP	GO:0050830	defense response to Gram-positive bacterium	2/46	118/18614	0.034405364837672	0.136827489392896	0.0966693246856048	RNASE1/CD36	2
BP	GO:0006520	amino acid metabolic process	3/46	290/18614	0.0347364704292817	0.137790960705411	0.097350022121099	IDO1/SDS/GPT	3
BP	GO:0002718	regulation of cytokine production involved in immune response	2/46	119/18614	0.034939379577609	0.137890528562014	0.0974203673236666	NR4A3/CD36	2
BP	GO:0021782	glial cell development	2/46	119/18614	0.034939379577609	0.137890528562014	0.0974203673236666	MT1X/TREM2	2
BP	GO:0019932	second-messenger-mediated signaling	3/46	292/18614	0.0353427627028046	0.138686962007304	0.0979830516472251	CXCL8/CD36/TREM2	3
BP	GO:0007249	I-kappaB kinase/NF-kappaB signaling	3/46	293/18614	0.0356479754733866	0.138686962007304	0.0979830516472251	CD36/TREM2/UBD	3
BP	GO:0002367	cytokine production involved in immune response	2/46	121/18614	0.0360171235780355	0.138686962007304	0.0979830516472251	NR4A3/CD36	2
BP	GO:0009165	nucleotide biosynthetic process	3/46	295/18614	0.0362625292259698	0.138686962007304	0.0979830516472251	PDK4/IDO1/TREM2	3
BP	GO:0002517	T cell tolerance induction	1/46	15/18614	0.0364479143906026	0.138686962007304	0.0979830516472251	IDO1	1
BP	GO:0002679	respiratory burst involved in defense response	1/46	15/18614	0.0364479143906026	0.138686962007304	0.0979830516472251	TREM2	1
BP	GO:0009071	serine family amino acid catabolic process	1/46	15/18614	0.0364479143906026	0.138686962007304	0.0979830516472251	SDS	1
BP	GO:0010889	regulation of sequestering of triglyceride	1/46	15/18614	0.0364479143906026	0.138686962007304	0.0979830516472251	TREM2	1
BP	GO:0035358	regulation of peroxisome proliferator activated receptor signaling pathway	1/46	15/18614	0.0364479143906026	0.138686962007304	0.0979830516472251	ALOX15B	1
BP	GO:0042308	negative regulation of protein import into nucleus	1/46	15/18614	0.0364479143906026	0.138686962007304	0.0979830516472251	CD36	1
BP	GO:0043652	engulfment of apoptotic cell	1/46	15/18614	0.0364479143906026	0.138686962007304	0.0979830516472251	TREM2	1
BP	GO:0060354	negative regulation of cell adhesion molecule production	1/46	15/18614	0.0364479143906026	0.138686962007304	0.0979830516472251	CXCL8	1
BP	GO:0098883	synapse pruning	1/46	15/18614	0.0364479143906026	0.138686962007304	0.0979830516472251	TREM2	1
BP	GO:0072676	lymphocyte migration	2/46	122/18614	0.0365608158490773	0.138686962007304	0.0979830516472251	CXCL10/CXCL11	2
BP	GO:0090100	positive regulation of transmembrane receptor protein serine/threonine kinase signaling pathway	2/46	122/18614	0.0365608158490773	0.138686962007304	0.0979830516472251	GDF15/INHBA	2
BP	GO:0002366	leukocyte activation involved in immune response	3/46	296/18614	0.0365718681244278	0.138686962007304	0.0979830516472251	NR4A3/TREM2/DNASE1L3	3
BP	GO:1901293	nucleoside phosphate biosynthetic process	3/46	297/18614	0.0368825802817048	0.139524102480303	0.0985744956951341	PDK4/IDO1/TREM2	3
BP	GO:0030522	intracellular receptor signaling pathway	3/46	299/18614	0.0375081199850507	0.14006258894557	0.0989549391512015	NR4A3/PRAME/ALOX15B	3
BP	GO:0097237	cellular response to toxic substance	2/46	124/18614	0.0376577489695687	0.14006258894557	0.0989549391512015	GPX3/CD36	2
BP	GO:0002263	cell activation involved in immune response	3/46	300/18614	0.0378229452878528	0.14006258894557	0.0989549391512015	NR4A3/TREM2/DNASE1L3	3
BP	GO:0045089	positive regulation of innate immune response	3/46	300/18614	0.0378229452878528	0.14006258894557	0.0989549391512015	MMP12/CD36/TREM2	3
BP	GO:0006690	icosanoid metabolic process	2/46	125/18614	0.0382109532369785	0.14006258894557	0.0989549391512015	AKR1C1/ALOX15B	2
BP	GO:0002688	regulation of leukocyte chemotaxis	2/46	126/18614	0.0387672917002349	0.14006258894557	0.0989549391512015	CXCL8/CXCL10	2
BP	GO:0006874	intracellular calcium ion homeostasis	3/46	303/18614	0.0387756291304928	0.14006258894557	0.0989549391512015	CXCL9/CXCL10/CXCL11	3
BP	GO:0051607	defense response to virus	3/46	303/18614	0.0387756291304928	0.14006258894557	0.0989549391512015	CXCL9/MMP12/CXCL10	3
BP	GO:0009074	aromatic amino acid family catabolic process	1/46	16/18614	0.0388310207908413	0.14006258894557	0.0989549391512015	IDO1	1
BP	GO:0010819	regulation of T cell chemotaxis	1/46	16/18614	0.0388310207908413	0.14006258894557	0.0989549391512015	CXCL10	1
BP	GO:0023035	CD40 signaling pathway	1/46	16/18614	0.0388310207908413	0.14006258894557	0.0989549391512015	TREM2	1
BP	GO:0034134	toll-like receptor 2 signaling pathway	1/46	16/18614	0.0388310207908413	0.14006258894557	0.0989549391512015	TREM2	1
BP	GO:0034349	glial cell apoptotic process	1/46	16/18614	0.0388310207908413	0.14006258894557	0.0989549391512015	TREM2	1
BP	GO:0042448	progesterone metabolic process	1/46	16/18614	0.0388310207908413	0.14006258894557	0.0989549391512015	AKR1C1	1
BP	GO:0046321	positive regulation of fatty acid oxidation	1/46	16/18614	0.0388310207908413	0.14006258894557	0.0989549391512015	NR4A3	1
BP	GO:0048385	regulation of retinoic acid receptor signaling pathway	1/46	16/18614	0.0388310207908413	0.14006258894557	0.0989549391512015	PRAME	1
BP	GO:0048712	negative regulation of astrocyte differentiation	1/46	16/18614	0.0388310207908413	0.14006258894557	0.0989549391512015	TREM2	1
BP	GO:0051014	actin filament severing	1/46	16/18614	0.0388310207908413	0.14006258894557	0.0989549391512015	SCIN	1
BP	GO:0061469	regulation of type B pancreatic cell proliferation	1/46	16/18614	0.0388310207908413	0.14006258894557	0.0989549391512015	NR4A3	1
BP	GO:0070230	positive regulation of lymphocyte apoptotic process	1/46	16/18614	0.0388310207908413	0.14006258894557	0.0989549391512015	IDO1	1
BP	GO:0140546	defense response to symbiont	3/46	304/18614	0.039095922423775	0.140690894847506	0.0993988405010374	CXCL9/MMP12/CXCL10	3
BP	GO:0043588	skin development	3/46	308/18614	0.0403907227907311	0.142901692032174	0.100960780077704	AQP3/INHBA/ALOX15B	3
BP	GO:0006085	acetyl-CoA biosynthetic process	1/46	17/18614	0.0412083609910573	0.142901692032174	0.100960780077704	PDK4	1
BP	GO:0009068	aspartate family amino acid catabolic process	1/46	17/18614	0.0412083609910573	0.142901692032174	0.100960780077704	SDS	1
BP	GO:0014067	negative regulation of phosphatidylinositol 3-kinase signaling	1/46	17/18614	0.0412083609910573	0.142901692032174	0.100960780077704	TREM2	1
BP	GO:0032274	gonadotropin secretion	1/46	17/18614	0.0412083609910573	0.142901692032174	0.100960780077704	INHBA	1
BP	GO:0044320	cellular response to leptin stimulus	1/46	17/18614	0.0412083609910573	0.142901692032174	0.100960780077704	NR4A3	1
BP	GO:0044539	long-chain fatty acid import into cell	1/46	17/18614	0.0412083609910573	0.142901692032174	0.100960780077704	CD36	1
BP	GO:0060253	negative regulation of glial cell proliferation	1/46	17/18614	0.0412083609910573	0.142901692032174	0.100960780077704	ASCL2	1
BP	GO:0097154	GABAergic neuron differentiation	1/46	17/18614	0.0412083609910573	0.142901692032174	0.100960780077704	INHBA	1
BP	GO:0097396	response to interleukin-17	1/46	17/18614	0.0412083609910573	0.142901692032174	0.100960780077704	CXCL10	1
BP	GO:0097398	cellular response to interleukin-17	1/46	17/18614	0.0412083609910573	0.142901692032174	0.100960780077704	CXCL10	1
BP	GO:1905906	regulation of amyloid fibril formation	1/46	17/18614	0.0412083609910573	0.142901692032174	0.100960780077704	TREM2	1
BP	GO:0032612	interleukin-1 production	2/46	131/18614	0.0415953649991877	0.142901692032174	0.100960780077704	CD36/TREM2	2
BP	GO:0032652	regulation of interleukin-1 production	2/46	131/18614	0.0415953649991877	0.142901692032174	0.100960780077704	CD36/TREM2	2
BP	GO:0007162	negative regulation of cell adhesion	3/46	312/18614	0.0417072648119307	0.142901692032174	0.100960780077704	IL1RN/MMP12/IDO1	3
BP	GO:0030198	extracellular matrix organization	3/46	314/18614	0.042373662161098	0.142901692032174	0.100960780077704	MYH11/MMP7/MMP12	3
BP	GO:0042742	defense response to bacterium	3/46	314/18614	0.042373662161098	0.142901692032174	0.100960780077704	RNASE1/CD36/TREM2	3
BP	GO:0043062	extracellular structure organization	3/46	315/18614	0.0427088875600156	0.142901692032174	0.100960780077704	MYH11/MMP7/MMP12	3
BP	GO:0070372	regulation of ERK1 and ERK2 cascade	3/46	315/18614	0.0427088875600156	0.142901692032174	0.100960780077704	INHBA/CD36/TREM2	3
BP	GO:0034219	carbohydrate transmembrane transport	2/46	133/18614	0.0427479045310785	0.142901692032174	0.100960780077704	AQP3/NR4A3	2
BP	GO:0002702	positive regulation of production of molecular mediator of immune response	2/46	134/18614	0.0433286697423933	0.142901692032174	0.100960780077704	NR4A3/CD36	2
BP	GO:0045229	external encapsulating structure organization	3/46	317/18614	0.0433833846641771	0.142901692032174	0.100960780077704	MYH11/MMP7/MMP12	3
BP	GO:0051047	positive regulation of secretion	3/46	317/18614	0.0433833846641771	0.142901692032174	0.100960780077704	INHBA/SCIN/TREM2	3
BP	GO:0002830	positive regulation of type 2 immune response	1/46	18/18614	0.0435799486339253	0.142901692032174	0.100960780077704	IDO1	1
BP	GO:0002923	regulation of humoral immune response mediated by circulating immunoglobulin	1/46	18/18614	0.0435799486339253	0.142901692032174	0.100960780077704	TREM2	1
BP	GO:0003159	morphogenesis of an endothelium	1/46	18/18614	0.0435799486339253	0.142901692032174	0.100960780077704	CXCL10	1
BP	GO:0010755	regulation of plasminogen activation	1/46	18/18614	0.0435799486339253	0.142901692032174	0.100960780077704	PLAU	1
BP	GO:0016264	gap junction assembly	1/46	18/18614	0.0435799486339253	0.142901692032174	0.100960780077704	GJB2	1
BP	GO:0020027	hemoglobin metabolic process	1/46	18/18614	0.0435799486339253	0.142901692032174	0.100960780077704	INHBA	1
BP	GO:0030730	sequestering of triglyceride	1/46	18/18614	0.0435799486339253	0.142901692032174	0.100960780077704	TREM2	1
BP	GO:0032354	response to follicle-stimulating hormone	1/46	18/18614	0.0435799486339253	0.142901692032174	0.100960780077704	INHBA	1
BP	GO:0034384	high-density lipoprotein particle clearance	1/46	18/18614	0.0435799486339253	0.142901692032174	0.100960780077704	TREM2	1
BP	GO:0042574	retinal metabolic process	1/46	18/18614	0.0435799486339253	0.142901692032174	0.100960780077704	AKR1C1	1
BP	GO:0045780	positive regulation of bone resorption	1/46	18/18614	0.0435799486339253	0.142901692032174	0.100960780077704	DCSTAMP	1
BP	GO:0045945	positive regulation of transcription by RNA polymerase III	1/46	18/18614	0.0435799486339253	0.142901692032174	0.100960780077704	INHBA	1
BP	GO:0051917	regulation of fibrinolysis	1/46	18/18614	0.0435799486339253	0.142901692032174	0.100960780077704	PLAU	1
BP	GO:0061154	endothelial tube morphogenesis	1/46	18/18614	0.0435799486339253	0.142901692032174	0.100960780077704	CXCL10	1
BP	GO:0071391	cellular response to estrogen stimulus	1/46	18/18614	0.0435799486339253	0.142901692032174	0.100960780077704	CKB	1
BP	GO:0071397	cellular response to cholesterol	1/46	18/18614	0.0435799486339253	0.142901692032174	0.100960780077704	INHBA	1
BP	GO:0150078	positive regulation of neuroinflammatory response	1/46	18/18614	0.0435799486339253	0.142901692032174	0.100960780077704	TREM2	1
BP	GO:0150079	negative regulation of neuroinflammatory response	1/46	18/18614	0.0435799486339253	0.142901692032174	0.100960780077704	TREM2	1
BP	GO:2000811	negative regulation of anoikis	1/46	18/18614	0.0435799486339253	0.142901692032174	0.100960780077704	PDK4	1
BP	GO:0010565	regulation of cellular ketone metabolic process	2/46	135/18614	0.0439124084383203	0.143385569448073	0.101302641959649	PDK4/NR4A3	2
BP	GO:0042476	odontogenesis	2/46	135/18614	0.0439124084383203	0.143385569448073	0.101302641959649	AQP3/INHBA	2
BP	GO:1902105	regulation of leukocyte differentiation	3/46	319/18614	0.0440632671171519	0.14357589768635	0.101437109838468	INHBA/TREM2/DCSTAMP	3
BP	GO:0042063	gliogenesis	3/46	320/18614	0.0444052241375355	0.144386797981798	0.102010015066036	ASCL2/MT1X/TREM2	3
BP	GO:0002281	macrophage activation involved in immune response	1/46	19/18614	0.0459457973305719	0.146629489011763	0.103594487808372	TREM2	1
BP	GO:0002283	neutrophil activation involved in immune response	1/46	19/18614	0.0459457973305719	0.146629489011763	0.103594487808372	DNASE1L3	1
BP	GO:0006309	apoptotic DNA fragmentation	1/46	19/18614	0.0459457973305719	0.146629489011763	0.103594487808372	DNASE1L3	1
BP	GO:0045091	regulation of single stranded viral RNA replication via double stranded DNA intermediate	1/46	19/18614	0.0459457973305719	0.146629489011763	0.103594487808372	CXCL8	1
BP	GO:0045618	positive regulation of keratinocyte differentiation	1/46	19/18614	0.0459457973305719	0.146629489011763	0.103594487808372	ALOX15B	1
BP	GO:0045722	positive regulation of gluconeogenesis	1/46	19/18614	0.0459457973305719	0.146629489011763	0.103594487808372	GPT	1
BP	GO:0055062	phosphate ion homeostasis	1/46	19/18614	0.0459457973305719	0.146629489011763	0.103594487808372	SFRP4	1
BP	GO:0140354	lipid import into cell	1/46	19/18614	0.0459457973305719	0.146629489011763	0.103594487808372	CD36	1
BP	GO:1903818	positive regulation of voltage-gated potassium channel activity	1/46	19/18614	0.0459457973305719	0.146629489011763	0.103594487808372	TREM2	1
BP	GO:0007586	digestion	2/46	139/18614	0.0462767484925513	0.147195447828424	0.103994340621934	AKR1C1/CD36	2
BP	GO:0002833	positive regulation of response to biotic stimulus	3/46	327/18614	0.0468364081255856	0.147195447828424	0.103994340621934	MMP12/CD36/TREM2	3
BP	GO:0055074	calcium ion homeostasis	3/46	327/18614	0.0468364081255856	0.147195447828424	0.103994340621934	CXCL9/CXCL10/CXCL11	3
BP	GO:0070555	response to interleukin-1	2/46	141/18614	0.0474763067939188	0.147195447828424	0.103994340621934	IL1RN/CXCL8	2
BP	GO:0051384	response to glucocorticoid	2/46	142/18614	0.0480803727423167	0.147195447828424	0.103994340621934	IL1RN/GJB2	2
BP	GO:0002544	chronic inflammatory response	1/46	20/18614	0.0483059206606496	0.147195447828424	0.103994340621934	IDO1	1
BP	GO:0002577	regulation of antigen processing and presentation	1/46	20/18614	0.0483059206606496	0.147195447828424	0.103994340621934	TREM2	1
BP	GO:0002643	regulation of tolerance induction	1/46	20/18614	0.0483059206606496	0.147195447828424	0.103994340621934	IDO1	1
BP	GO:0030810	positive regulation of nucleotide biosynthetic process	1/46	20/18614	0.0483059206606496	0.147195447828424	0.103994340621934	TREM2	1
BP	GO:0039692	single stranded viral RNA replication via double stranded DNA intermediate	1/46	20/18614	0.0483059206606496	0.147195447828424	0.103994340621934	CXCL8	1
BP	GO:0042953	lipoprotein transport	1/46	20/18614	0.0483059206606496	0.147195447828424	0.103994340621934	CD36	1
BP	GO:0045655	regulation of monocyte differentiation	1/46	20/18614	0.0483059206606496	0.147195447828424	0.103994340621934	DCSTAMP	1
BP	GO:0055064	chloride ion homeostasis	1/46	20/18614	0.0483059206606496	0.147195447828424	0.103994340621934	CKB	1
BP	GO:0060339	negative regulation of type I interferon-mediated signaling pathway	1/46	20/18614	0.0483059206606496	0.147195447828424	0.103994340621934	MMP12	1
BP	GO:0060340	positive regulation of type I interferon-mediated signaling pathway	1/46	20/18614	0.0483059206606496	0.147195447828424	0.103994340621934	MMP12	1
BP	GO:0071294	cellular response to zinc ion	1/46	20/18614	0.0483059206606496	0.147195447828424	0.103994340621934	MT1X	1
BP	GO:0071371	cellular response to gonadotropin stimulus	1/46	20/18614	0.0483059206606496	0.147195447828424	0.103994340621934	INHBA	1
BP	GO:1900221	regulation of amyloid-beta clearance	1/46	20/18614	0.0483059206606496	0.147195447828424	0.103994340621934	TREM2	1
BP	GO:1900227	positive regulation of NLRP3 inflammasome complex assembly	1/46	20/18614	0.0483059206606496	0.147195447828424	0.103994340621934	CD36	1
BP	GO:1900373	positive regulation of purine nucleotide biosynthetic process	1/46	20/18614	0.0483059206606496	0.147195447828424	0.103994340621934	TREM2	1
BP	GO:1902001	fatty acid transmembrane transport	1/46	20/18614	0.0483059206606496	0.147195447828424	0.103994340621934	CD36	1
BP	GO:1903975	regulation of glial cell migration	1/46	20/18614	0.0483059206606496	0.147195447828424	0.103994340621934	TREM2	1
BP	GO:1903978	regulation of microglial cell activation	1/46	20/18614	0.0483059206606496	0.147195447828424	0.103994340621934	TREM2	1
BP	GO:0098754	detoxification	2/46	144/18614	0.0492969928538911	0.149665095617909	0.105739159481654	GPX3/CD36	2
CC	GO:0042581	specific granule	4/46	160/19518	0.000542842351955442	0.0455987575642571	0.036570432131735	CXCL1/PLAU/CD36/OLR1	4
CC	GO:0035579	specific granule membrane	3/46	91/19518	0.00128733611240231	0.0540681167208971	0.0433629006282884	PLAU/CD36/OLR1	3
CC	GO:0098862	cluster of actin-based cell projections	3/46	162/19518	0.00656053340412083	0.142503147511531	0.114288238605739	IDO1/CD36/SCIN	3
CC	GO:0070820	tertiary granule	3/46	164/19518	0.00678586416721578	0.142503147511531	0.114288238605739	CXCL1/PLAU/OLR1	3
CC	GO:0070821	tertiary granule membrane	2/46	73/19518	0.012841416541295	0.193915002659301	0.155520804137786	PLAU/OLR1	2
CC	GO:0009897	external side of plasma membrane	4/46	426/19518	0.0177443096492759	0.193915002659301	0.155520804137786	CXCL9/CXCL10/CD36/GFRA2	4
CC	GO:0005903	brush border	2/46	105/19518	0.0254421597556262	0.193915002659301	0.155520804137786	CD36/SCIN	2
CC	GO:1904090	peptidase inhibitor complex	1/46	11/19518	0.0256279283591271	0.193915002659301	0.155520804137786	PLAU	1
CC	GO:0044853	plasma membrane raft	2/46	114/19518	0.0296164199179147	0.193915002659301	0.155520804137786	CD36/TREM2	2
CC	GO:0005859	muscle myosin complex	1/46	15/19518	0.0347869474051453	0.193915002659301	0.155520804137786	MYH11	1
CC	GO:0005793	endoplasmic reticulum-Golgi intermediate compartment	2/46	132/19518	0.0387129008705024	0.193915002659301	0.155520804137786	GJB2/DCSTAMP	2
CC	GO:0030667	secretory granule membrane	3/46	319/19518	0.039177669908321	0.193915002659301	0.155520804137786	PLAU/CD36/OLR1	3
CC	GO:0031092	platelet alpha granule membrane	1/46	17/19518	0.0393348195411543	0.193915002659301	0.155520804137786	CD36	1
CC	GO:0098637	protein complex involved in cell-matrix adhesion	1/46	17/19518	0.0393348195411543	0.193915002659301	0.155520804137786	PLAU	1
CC	GO:1905370	serine-type endopeptidase complex	1/46	17/19518	0.0393348195411543	0.193915002659301	0.155520804137786	PLAU	1
CC	GO:0045121	membrane raft	3/46	323/19518	0.0404132708869091	0.193915002659301	0.155520804137786	CD36/OLR1/TREM2	3
CC	GO:0098857	membrane microdomain	3/46	324/19518	0.0407252631759861	0.193915002659301	0.155520804137786	CD36/OLR1/TREM2	3
CC	GO:1905286	serine-type peptidase complex	1/46	18/19518	0.0416008878607843	0.193915002659301	0.155520804137786	PLAU	1
CC	GO:0097449	astrocyte projection	1/46	19/19518	0.0438617267919849	0.193915002659301	0.155520804137786	GJB2	1
CC	GO:0005922	connexin complex	1/46	21/19518	0.0483677636640752	0.201190564718939	0.161355841378598	GJB2	1
MF	GO:0045236	CXCR chemokine receptor binding	6/46	18/18369	3.18931724289741e-12	5.90023689936021e-10	3.9614677332831e-10	CXCL5/CXCL9/CXCL8/CXCL1/CXCL10/CXCL11	6
MF	GO:0008009	chemokine activity	6/46	49/18369	2.26717756712822e-09	2.0971392495936e-07	1.40803659432174e-07	CXCL5/CXCL9/CXCL8/CXCL1/CXCL10/CXCL11	6
MF	GO:0005125	cytokine activity	9/46	235/18369	5.74934149480729e-09	3.54542725513116e-07	2.38042911013074e-07	CXCL5/CXCL9/IL1RN/CXCL8/GDF15/CXCL1/INHBA/CXCL10/CXCL11	9
MF	GO:0042379	chemokine receptor binding	6/46	74/18369	2.86628898567387e-08	1.32565865587417e-06	8.90058158709255e-07	CXCL5/CXCL9/CXCL8/CXCL1/CXCL10/CXCL11	6
MF	GO:0048018	receptor ligand activity	9/46	497/18369	3.26694384703265e-06	0.000120876922340208	8.1157762936811e-05	CXCL5/CXCL9/IL1RN/CXCL8/GDF15/CXCL1/INHBA/CXCL10/CXCL11	9
MF	GO:0005126	cytokine receptor binding	7/46	270/18369	4.49761866377187e-06	0.000138676575466299	9.31085968991371e-05	CXCL5/CXCL9/IL1RN/CXCL8/CXCL1/CXCL10/CXCL11	7
MF	GO:0001664	G protein-coupled receptor binding	6/46	289/18369	7.94734260368684e-05	0.00210036911668866	0.00141020515373691	CXCL5/CXCL9/CXCL8/CXCL1/CXCL10/CXCL11	6
MF	GO:0008035	high-density lipoprotein particle binding	2/46	12/18369	0.000398501867022632	0.00921535567489837	0.00618726583008824	CD36/TREM2	2
MF	GO:0005041	low-density lipoprotein particle receptor activity	2/46	15/18369	0.000630952881703962	0.0129695870128037	0.00870788772410147	CD36/OLR1	2
MF	GO:0030169	low-density lipoprotein particle binding	2/46	17/18369	0.000814631558570697	0.0150706838335579	0.0101185814643518	CD36/TREM2	2
MF	GO:0030228	lipoprotein particle receptor activity	2/46	18/18369	0.00091500036373649	0.0153886424810228	0.0103320615235317	CD36/OLR1	2
MF	GO:0016702	oxidoreductase activity, acting on single donors with incorporation of molecular oxygen, incorporation of two atoms of oxygen	2/46	24/18369	0.00163488175212645	0.0252044270119495	0.0169224602413089	IDO1/ALOX15B	2
MF	GO:0016701	oxidoreductase activity, acting on single donors with incorporation of molecular oxygen	2/46	25/18369	0.00177421732385812	0.0252484773010579	0.0169520359688468	IDO1/ALOX15B	2
MF	GO:0071813	lipoprotein particle binding	2/46	30/18369	0.00255221926298245	0.0308727607687714	0.0207282262914084	CD36/TREM2	2
MF	GO:0071814	protein-lipid complex binding	2/46	30/18369	0.00255221926298245	0.0308727607687714	0.0207282262914084	CD36/TREM2	2
MF	GO:0005539	glycosaminoglycan binding	4/46	232/18369	0.00267007660702888	0.0308727607687714	0.0207282262914084	CXCL8/CXCL10/CXCL11/TREM2	4
MF	GO:0004222	metalloendopeptidase activity	3/46	122/18369	0.00352364871115267	0.038345588915485	0.0257455447626016	MMP7/MMP12/HTRA4	3
MF	GO:0008083	growth factor activity	3/46	160/18369	0.00748426190278702	0.0754384111245404	0.0506499716227355	GDF15/CXCL1/INHBA	3
MF	GO:0008201	heparin binding	3/46	168/18369	0.00855224461221375	0.0754384111245404	0.0506499716227355	CXCL8/CXCL10/CXCL11	3
MF	GO:0030170	pyridoxal phosphate binding	2/46	56/18369	0.00867000607911489	0.0754384111245404	0.0506499716227355	SDS/GPT	2
MF	GO:0004252	serine-type endopeptidase activity	3/46	170/18369	0.00883252148164376	0.0754384111245404	0.0506499716227355	MMP7/MMP12/PLAU	3
MF	GO:0070279	vitamin B6 binding	2/46	57/18369	0.0089710542958913	0.0754384111245404	0.0506499716227355	SDS/GPT	2
MF	GO:0008028	monocarboxylic acid transmembrane transporter activity	2/46	61/18369	0.010221402713353	0.0812875275659533	0.0545771166587908	CD36/SLC16A9	2
MF	GO:0001786	phosphatidylserine binding	2/46	62/18369	0.0105454089815291	0.0812875275659533	0.0545771166587908	SCIN/TREM2	2
MF	GO:0008236	serine-type peptidase activity	3/46	190/18369	0.0119333576470069	0.0883068465878513	0.0592899453619713	MMP7/MMP12/PLAU	3
MF	GO:0017171	serine hydrolase activity	3/46	194/18369	0.0126195176242978	0.0897927215575037	0.0602875740755928	MMP7/MMP12/PLAU	3
MF	GO:0008237	metallopeptidase activity	3/46	197/18369	0.0131487632609015	0.0900933778987696	0.0604894372236405	MMP7/MMP12/HTRA4	3
MF	GO:0038024	cargo receptor activity	2/46	83/18369	0.0183578873455728	0.118388525114761	0.0794870325094839	CD36/OLR1	2
MF	GO:0001540	amyloid-beta binding	2/46	85/18369	0.0191981392077991	0.118388525114761	0.0794870325094839	CD36/TREM2	2
MF	GO:0072341	modified amino acid binding	2/46	85/18369	0.0191981392077991	0.118388525114761	0.0794870325094839	SCIN/TREM2	2
MF	GO:0051213	dioxygenase activity	2/46	91/18369	0.0218141414079886	0.126952349708842	0.0852368549965483	IDO1/ALOX15B	2
MF	GO:0004175	endopeptidase activity	4/46	428/18369	0.021959325355043	0.126952349708842	0.0852368549965483	MMP7/MMP12/PLAU/HTRA4	4
MF	GO:0015245	fatty acid transmembrane transporter activity	1/46	10/18369	0.0247678667805729	0.127672520581695	0.0857203836622476	CD36	1
MF	GO:0032052	bile acid binding	1/46	10/18369	0.0247678667805729	0.127672520581695	0.0857203836622476	AKR1C1	1
MF	GO:1990247	N6-methyladenosine-containing RNA binding	1/46	10/18369	0.0247678667805729	0.127672520581695	0.0857203836622476	IGF2BP3	1
MF	GO:0030283	testosterone dehydrogenase [NAD(P)] activity	1/46	11/18369	0.0272113919250849	0.127672520581695	0.0857203836622476	AKR1C1	1
MF	GO:0004032	alditol:NADP+ 1-oxidoreductase activity	1/46	12/18369	0.0296489273849087	0.127672520581695	0.0857203836622476	AKR1C1	1
MF	GO:0005243	gap junction channel activity	1/46	12/18369	0.0296489273849087	0.127672520581695	0.0857203836622476	GJB2	1
MF	GO:0015269	calcium-activated potassium channel activity	1/46	12/18369	0.0296489273849087	0.127672520581695	0.0857203836622476	KCNMB1	1
MF	GO:0035497	cAMP response element binding	1/46	12/18369	0.0296489273849087	0.127672520581695	0.0857203836622476	NR4A3	1
MF	GO:1901681	sulfur compound binding	3/46	269/18369	0.0296894189944624	0.127672520581695	0.0857203836622476	CXCL8/CXCL10/CXCL11	3
MF	GO:0008603	cAMP-dependent protein kinase regulator activity	1/46	13/18369	0.0320804875167544	0.127672520581695	0.0857203836622476	CXCL10	1
MF	GO:0015166	polyol transmembrane transporter activity	1/46	13/18369	0.0320804875167544	0.127672520581695	0.0857203836622476	AQP3	1
MF	GO:0016840	carbon-nitrogen lyase activity	1/46	13/18369	0.0320804875167544	0.127672520581695	0.0857203836622476	SDS	1
MF	GO:0035259	nuclear glucocorticoid receptor binding	1/46	13/18369	0.0320804875167544	0.127672520581695	0.0857203836622476	NR4A3	1
MF	GO:0035325	Toll-like receptor binding	1/46	13/18369	0.0320804875167544	0.127672520581695	0.0857203836622476	CD36	1
MF	GO:0005545	1-phosphatidylinositol binding	1/46	14/18369	0.0345060866437014	0.127672520581695	0.0857203836622476	SCIN	1
MF	GO:0015250	water channel activity	1/46	14/18369	0.0345060866437014	0.127672520581695	0.0857203836622476	AQP3	1
MF	GO:0044594	17-beta-hydroxysteroid dehydrogenase (NAD+) activity	1/46	14/18369	0.0345060866437014	0.127672520581695	0.0857203836622476	AKR1C1	1
MF	GO:0070696	transmembrane receptor protein serine/threonine kinase binding	1/46	14/18369	0.0345060866437014	0.127672520581695	0.0857203836622476	INHBA	1
MF	GO:0016616	oxidoreductase activity, acting on the CH-OH group of donors, NAD or NADP as acceptor	2/46	123/18369	0.0380091359678071	0.129159989532595	0.0867190825880294	AKR1C1/DHRS2	2
MF	GO:0005149	interleukin-1 receptor binding	1/46	17/18369	0.0417472607230739	0.129159989532595	0.0867190825880294	IL1RN	1
MF	GO:0005324	long-chain fatty acid transporter activity	1/46	17/18369	0.0417472607230739	0.129159989532595	0.0867190825880294	CD36	1
MF	GO:0005372	water transmembrane transporter activity	1/46	17/18369	0.0417472607230739	0.129159989532595	0.0867190825880294	AQP3	1
MF	GO:0070628	proteasome binding	1/46	17/18369	0.0417472607230739	0.129159989532595	0.0867190825880294	UBD	1
MF	GO:0019955	cytokine binding	2/46	130/18369	0.0420142565754596	0.129159989532595	0.0867190825880294	IL1RN/CD36	2
MF	GO:0019838	growth factor binding	2/46	132/18369	0.0431867060985933	0.129159989532595	0.0867190825880294	IL1RN/CD36	2
MF	GO:0016614	oxidoreductase activity, acting on CH-OH group of donors	2/46	133/18369	0.0437775267702275	0.129159989532595	0.0867190825880294	AKR1C1/DHRS2	2
MF	GO:0004303	estradiol 17-beta-dehydrogenase activity	1/46	18/18369	0.0441491583912703	0.129159989532595	0.0867190825880294	AKR1C1	1
MF	GO:0015651	quaternary ammonium group transmembrane transporter activity	1/46	18/18369	0.0441491583912703	0.129159989532595	0.0867190825880294	SLC16A9	1
MF	GO:0016894	endonuclease activity, active with either ribo- or deoxyribonucleic acids and producing 3'-phosphomonoesters	1/46	18/18369	0.0441491583912703	0.129159989532595	0.0867190825880294	RNASE1	1
MF	GO:0034185	apolipoprotein binding	1/46	18/18369	0.0441491583912703	0.129159989532595	0.0867190825880294	TREM2	1
MF	GO:0042834	peptidoglycan binding	1/46	18/18369	0.0441491583912703	0.129159989532595	0.0867190825880294	TREM2	1
MF	GO:0042277	peptide binding	3/46	317/18369	0.0448241768774288	0.129159989532595	0.0867190825880294	INHBA/CD36/TREM2	3
MF	GO:0022829	wide pore channel activity	1/46	19/18369	0.0465451661681758	0.129159989532595	0.0867190825880294	GJB2	1
MF	GO:0033612	receptor serine/threonine kinase binding	1/46	19/18369	0.0465451661681758	0.129159989532595	0.0867190825880294	INHBA	1
MF	GO:0016922	nuclear receptor binding	2/46	138/18369	0.0467768610739667	0.129159989532595	0.0867190825880294	NR4A3/PRAME	2
