# Supplementary material for: Identification of prognostic genes associated with tolerogenic dendritic cells in gastric cancer based on transcriptomic data
Source: PLoS One. 2026 Mar 5;21(3):e0343688. doi: 10.1371/journal.pone.0343688 (PMC12962506; doi:10.1371/journal.pone.0343688)
Supplement: S3 Table — (XLSX) [file pone.0343688.s005.xlsx]

## Sheet: Additional file 3 -KEGG_Enrichm
Additional file 3 18 KEGG pathways with significant enrichment of candidate genes
category	subcategory	ID	Description	GeneRatio	BgRatio	pvalue	p.adjust	qvalue	geneID	Count
Environmental Information Processing	Signaling molecules and interaction	hsa04060	Cytokine-cytokine receptor interaction	9/31	298/8545	6.93312365105387e-07	6.86602966530867e-05	6.01157540789446e-05	CXCL5/CXCL9/IL1RN/CXCL8/GDF15/CXCL1/INHBA/CXCL10/CXCL11	9
Environmental Information Processing	Signaling molecules and interaction	hsa04061	Viral protein interaction with cytokine and cytokine receptor	6/31	100/8545	1.28337003089882e-06	6.86602966530867e-05	6.01157540789446e-05	CXCL5/CXCL9/CXCL8/CXCL1/CXCL10/CXCL11	6
Organismal Systems	Immune system	hsa04062	Chemokine signaling pathway	6/31	193/8545	5.64713403102165e-05	0.00201414447106439	0.00176349097810851	CXCL5/CXCL9/CXCL8/CXCL1/CXCL10/CXCL11	6
Organismal Systems	Immune system	hsa04657	IL-17 signaling pathway	4/31	95/8545	0.000358411485198733	0.0095875072290661	0.0083943742586019	CXCL5/CXCL8/CXCL1/CXCL10	4
Environmental Information Processing	Signal transduction	hsa04064	NF-kappa B signaling pathway	4/31	105/8545	0.000524729880304331	0.0107809033690592	0.00943925627000754	CXCL8/CXCL1/PLAU/GADD45B	4
Organismal Systems	Immune system	hsa04620	Toll-like receptor signaling pathway	4/31	109/8545	0.000604536637517336	0.0107809033690592	0.00943925627000754	CXCL9/CXCL8/CXCL10/CXCL11	4
Human Diseases	Immune disease	hsa05323	Rheumatoid arthritis	3/31	95/8545	0.0047760550120913	0.0721023080772718	0.0631294187789197	CXCL5/CXCL8/CXCL1	3
Human Diseases	Cancer: overview	hsa05202	Transcriptional misregulation in cancer	4/31	198/8545	0.00539082677213247	0.0721023080772718	0.0631294187789197	CXCL8/PLAU/GADD45B/NR4A3	4
Human Diseases	Cardiovascular disease	hsa05417	Lipid and atherosclerosis	4/31	216/8545	0.00731468894424047	0.0869635241148589	0.0761412065540821	CXCL8/CXCL1/CD36/OLR1	4
Environmental Information Processing	Signal transduction	hsa04668	TNF signaling pathway	3/31	119/8545	0.00891050905970523	0.095342446938846	0.0834774006646069	CXCL5/CXCL1/CXCL10	3
Human Diseases	Infectious disease: parasitic	hsa05144	Malaria	2/31	50/8545	0.0140035361270182	0.136216215053722	0.119264566057858	CXCL8/CD36	2
Human Diseases	Infectious disease: bacterial	hsa05134	Legionellosis	2/31	56/8545	0.0173691599393799	0.154875009459471	0.135601336368843	CXCL8/CXCL1	2
Human Diseases	Infectious disease: bacterial	hsa05120	Epithelial cell signaling in Helicobacter pylori infection	2/31	71/8545	0.0271024181960474	0.202948336506559	0.177692099843421	CXCL8/CXCL1	2
Organismal Systems	Immune system	hsa04622	RIG-I-like receptor signaling pathway	2/31	72/8545	0.0278145728155656	0.202948336506559	0.177692099843421	CXCL8/CXCL10	2
Metabolism	Global and overview maps	hsa01230	Biosynthesis of amino acids	2/31	75/8545	0.0299961468969609	0.202948336506559	0.177692099843421	SDS/GPT	2
Organismal Systems	Endocrine system	hsa03320	PPAR signaling pathway	2/31	76/8545	0.0307381747831913	0.202948336506559	0.177692099843421	CD36/OLR1	2
Human Diseases	Infectious disease: bacterial	hsa05133	Pertussis	2/31	78/8545	0.0322441282300141	0.202948336506559	0.177692099843421	CXCL5/CXCL8	2
Organismal Systems	Immune system	hsa04610	Complement and coagulation cascades	2/31	88/8545	0.0401966934242515	0.238947010910828	0.209210860512186	PLAU/SERPINB2	2
