# Supplementary material for: Identification of prognostic genes associated with tolerogenic dendritic cells in gastric cancer based on transcriptomic data
Source: PLoS One. 2026 Mar 5;21(3):e0343688. doi: 10.1371/journal.pone.0343688 (PMC12962506; doi:10.1371/journal.pone.0343688)
Supplement: S4 Table — (XLSX) [file pone.0343688.s006.xlsx]

## Sheet: high
ID,Description,setSize,enrichmentScore,NES,pvalue,p.adjust,qvalue,rank,leading_edge,core_enrichment,Group
KEGG_ECM_RECEPTOR_INTERACTION,KEGG_ECM_RECEPTOR_INTERACTION,83,0.685390453234462,1.9457888539174,2.18970010226593e-09,7.70774435997606e-08,5.30137919495961e-08,4282,tags=70%, list=23%, signal=54%,7060/1280/63923/5649/7148/948/3371/1288/3908/3679/8516/7057/3680/22987/2335/7058/1292/9899/3678/1281/22801/1278/3672/6696/1293/1286/1277/284217/1289/3910/6383/1291/1301/1290/1101/7143/3690/3676/1284/9900…
KEGG_CELL_ADHESION_MOLECULES_CAMS,KEGG_CELL_ADHESION_MOLECULES_CAMS,130,0.647499998096779,1.8881177538066,7.72217181624024e-11,3.3977555991457e-09,2.33697304965165e-09,4062,tags=61%, list=21%, signal=48%,9074/57863/9369/257194/9073/9379/23114/1272/58494/4685/83700/9378/8516/3680/26285/57502/8506/6900/4684/6403/6614/933/22871/4359/1462/5010/4099/3385/7122/6402/80380/3689/3117/9071/3684/3118/57555/…
KEGG_HYPERTROPHIC_CARDIOMYOPATHY_HCM,KEGG_HYPERTROPHIC_CARDIOMYOPATHY_HCM,83,0.650684321941109,1.84725990138457,2.0077919183233e-07,3.533713776249e-06,2.43048495375978e-06,2621,tags=40%, list=14%, signal=34%,1674/6442/3479/7169/59285/6444/1756/3908/3679/8516/3680/7043/775/7168/70/6546/783/3678/22801/55799/5563/3672/6445/3569/59284/781/4634/7042/7040/6262/3690/27092/3676,High Risk
KEGG_FOCAL_ADHESION,KEGG_FOCAL_ADHESION,198,0.618684002549384,1.84002555975248,4.81875029554369e-12,8.4810005201569e-10,5.83322404197394e-10,4282,tags=49%, list=23%, signal=38%,88/7060/2318/4638/10398/1280/3479/2316/2277/63923/5649/857/7148/3371/1288/3908/5063/3679/5602/8516/7057/3680/5579/10000/2335/7058/1292/399694/3678/1281/22801/858/1278/3672/80310/6696/1293/1286/5159/1277/284217/5156/1289/56…
KEGG_DILATED_CARDIOMYOPATHY,KEGG_DILATED_CARDIOMYOPATHY,90,0.62925633549877,1.80832636763551,7.85450952662677e-07,1.25672152426028e-05,8.64371861781893e-06,2390,tags=37%, list=13%, signal=32%,1674/5350/6442/3479/7169/111/59285/6444/1756/108/3908/3679/8516/3680/7043/775/7168/70/6546/783/3678/22801/55799/3672/6445/59284/781/4634/7042/7040/6262/3690/27092,High Risk
KEGG_VASCULAR_SMOOTH_MUSCLE_CONTRACTION,KEGG_VASCULAR_SMOOTH_MUSCLE_CONTRACTION,115,0.616761245711644,1.7933803061822,6.20921439335879e-08,1.36602716653893e-06,9.39552177942448e-07,3335,tags=37%, list=18%, signal=30%,72/4629/3778/4638/185/10398/3779/59/4660/5322/111/94274/800/10335/108/2982/5579/775/391013/4881/2983/5592/1909/26279/51806/810/3708/5739/148/147/552/5319/10266/10268/4882/2977/10267/…
KEGG_ARRHYTHMOGENIC_RIGHT_VENTRICULAR_CARDIOMYOPATHY_ARVC,KEGG_ARRHYTHMOGENIC_RIGHT_VENTRICULAR_CARDIOMYOPATHY_ARVC,74,0.626718545506463,1.76341921677438,1.39222457142195e-05,0.000175022517550188,0.000120380320085356,2747,tags=41%, list=15%, signal=35%,1674/88/6442/29119/59285/6444/1756/3908/3679/8516/3680/775/6546/783/3678/22801/55799/83439/3672/6445/59284/781/6262/2697/87/3690/27092/1000/3676/8…
KEGG_CALCIUM_SIGNALING_PATHWAY,KEGG_CALCIUM_SIGNALING_PATHWAY,177,0.58858271674829,1.7411158045914,3.31954073201734e-09,9.7373194805842e-08,6.69731902073674e-08,3795,tags=45%, list=20%, signal=36%,1129/6865/886/5350/4638/155/185/2925/4842/5733/3356/6543/84812/2903/6869/5737/8912/108/5153/5136/3363/154/492/6263/5579/775/10800/493/3357/7220/1909/22953/6546/887/3274/3973/3707/51806/5137/810/3708/515…
KEGG_HEMATOPOIETIC_CELL_LINEAGE,KEGG_HEMATOPOIETIC_CELL_LINEAGE,84,0.610503617638503,1.7340980552568,2.51634711225004e-05,0.000295251394504004,0.000203073626602634,4101,tags=58%, list=22%, signal=46%,948/931/2208/951/911/933/3678/913/1436/290/3815/3554/7066/3672/3569/1378/945/3684/2209/929/2322/3568/930/920/912/3575/1438/925/947/3690/3581/3676/914/915/3559/916/917/952/1380/3570/3563/3122/3562/966…
KEGG_INTESTINAL_IMMUNE_NETWORK_FOR_IGA_PRODUCTION,KEGG_INTESTINAL_IMMUNE_NETWORK_FOR_IGA_PRODUCTION,45,0.636981253818998,1.72067144627595,0.000308543482710226,0.00258588823604761,0.00177857145421935,4211,tags=71%, list=22%, signal=55%,6387/23495/7852/3569/3117/3118/8174/7040/942/940/6370/115650/3558/959/3676/3111/3115/10673/3113/3112/958/3119/3109/941/2826/3586/3122/608/3695/3123/3565/9020,High R…
KEGG_ALLOGRAFT_REJECTION,KEGG_ALLOGRAFT_REJECTION,35,0.655266558822618,1.71427169432434,0.000991277906006821,0.00601603142955864,0.00413782066028256,5889,tags=83%, list=31%, signal=57%,3117/3118/942/940/3558/959/3593/3111/3115/3113/3112/958/3119/3109/941/3586/3122/3135/3123/3458/3565/3002/5551/356/3108/3127/355/3567/3133,High Risk
KEGG_GRAFT_VERSUS_HOST_DISEASE,KEGG_GRAFT_VERSUS_HOST_DISEASE,37,0.645973149107838,1.70567243168345,0.00116716326862201,0.00684735784258244,0.00470960617163266,5437,tags=76%, list=29%, signal=54%,3569/3117/3118/942/3802/940/3558/3111/3115/3113/3112/3119/3109/941/3122/3135/3123/3458/3804/3824/3002/3821/3811/5551/356/3108/3127/355,High Risk
KEGG_NEUROACTIVE_LIGAND_RECEPTOR_INTERACTION,KEGG_NEUROACTIVE_LIGAND_RECEPTOR_INTERACTION,272,0.566286185895701,1.70422801904434,5.41057372716013e-11,3.31933612409563e-09,2.28303620975477e-09,4354,tags=50%, list=23%, signal=39%,1129/6865/886/1136/186/155/185/2862/117/2899/2690/1511/2925/2558/2901/1268/3354/5733/3356/2903/9340/6869/6344/5737/7434/1269/4889/3363/2587/2565/154/140/9934/10316/2743/10…
KEGG_ASTHMA,KEGG_ASTHMA,28,0.648433201956246,1.66335564112736,0.00570911311361741,0.0245973554875754,0.0169180375662151,4099,tags=71%, list=22%, signal=56%,2205/2206/3117/3118/2207/6356/959/6037/3111/3115/3113/3112/958/3119/3109/3586/3122/3562/3123/3565,High Risk
KEGG_PPAR_SIGNALING_PATHWAY,KEGG_PPAR_SIGNALING_PATHWAY,69,0.592642064074759,1.65711730819488,0.000230739679768586,0.00213737808627743,0.00147008660240373,2470,tags=29%, list=13%, signal=25%,9370/2167/5346/336/10580/948/335/345/4973/28965/2170/6258/4023/51129/5360/4312/3611/33/1581/126129,High Risk
KEGG_ALDOSTERONE_REGULATED_SODIUM_REABSORPTION,KEGG_ALDOSTERONE_REGULATED_SODIUM_REABSORPTION,41,0.61454403581536,1.64322384932996,0.00161334219726863,0.00835141843291996,0.00574409760637438,2003,tags=29%, list=11%, signal=26%,477/3479/6338/6340/482/3290/8471/5579/480/486/5294/23533,High Risk
KEGG_LEUKOCYTE_TRANSENDOTHELIAL_MIGRATION,KEGG_LEUKOCYTE_TRANSENDOTHELIAL_MIGRATION,114,0.562936095025158,1.63716000969781,4.06171093690771e-05,0.000446788203059848,0.000307300498516044,4271,tags=46%, list=23%, signal=36%,88/9074/10398/29119/9073/58494/83700/26285/5579/6387/4313/5010/7122/7852/7070/3689/9071/3684/3702/5294/7412/23533/1536/399/7409/4478/653361/5175/87/58498/3683/5293/3676/7414/89/…
KEGG_LEISHMANIA_INFECTION,KEGG_LEISHMANIA_INFECTION,70,0.579382668661061,1.62068426887331,0.000306795620574418,0.00258588823604761,0.00177857145421935,4800,tags=51%, list=25%, signal=39%,7043/5579/9103/2214/1378/3689/3117/3684/3118/2209/7042/7040/718/2212/653361/3676/3593/3111/3115/3113/3112/7099/3119/4689/3109/3586/3122/7097/4688/3123/3458/3565/3688/4792/3725/5600,High Risk
KEGG_VIRAL_MYOCARDITIS,KEGG_VIRAL_MYOCARDITIS,68,0.557263581413197,1.55834016825104,0.00198887330870606,0.00977184094293757,0.0067210628495085,3999,tags=46%, list=21%, signal=36%,4629/6442/857/6444/1756/3908/6445/4620/3689/3117/3118/942/940/4628/3683/959/3111/3115/3113/3112/958/3119/5880/4626/3109/941/3122/3135/2534/3383/3123,High Risk
KEGG_COMPLEMENT_AND_COAGULATION_CASCADES,KEGG_COMPLEMENT_AND_COAGULATION_CASCADES,69,0.542671916746726,1.51739317950075,0.00539449685583793,0.0243443960673712,0.0167440523190651,2924,tags=42%, list=15%, signal=36%,730/2162/710/5054/716/715/2/2266/5104/720/713/721/3075/719/5648/1675/714/2243/728/712/1378/2157/623/718/7056/2149/5327/1380/7450,High Risk
KEGG_ADIPOCYTOKINE_SIGNALING_PATHWAY,KEGG_ADIPOCYTOKINE_SIGNALING_PATHWAY,66,0.542856335055488,1.51686693337934,0.0075136742905373,0.0300546971621492,0.0206715919476505,2470,tags=20%, list=13%, signal=17%,9370/4852/6517/948/5602/8471/10000/3953/5563/6258/5443/3952/126129,High Risk
KEGG_LONG_TERM_DEPRESSION,KEGG_LONG_TERM_DEPRESSION,70,0.541351643769875,1.51430158415698,0.00291570239892028,0.0138692870867559,0.00953928238622567,3200,tags=30%, list=17%, signal=25%,3479/5322/2775/4842/2982/5579/391013/2890/2983/5592/26279/2892/3708/1392/2891/6261/5319/2977/2770/5330/2781,High Risk
KEGG_AUTOIMMUNE_THYROID_DISEASE,KEGG_AUTOIMMUNE_THYROID_DISEASE,50,0.551661967456514,1.51069371632744,0.0088995396010616,0.0348070882174854,0.0239402819677681,5889,tags=70%, list=31%, signal=48%,3117/3118/942/7252/940/3558/959/3111/3115/3113/3112/958/3119/3109/941/3586/3122/7253/3135/3123/3446/7173/3565/3002/3442/3451/5551/356/3108/3127/355/1081/3567/3452/3133,High Risk
KEGG_CARDIAC_MUSCLE_CONTRACTION,KEGG_CARDIAC_MUSCLE_CONTRACTION,73,0.527278124133049,1.48457614951174,0.00984467142249643,0.0369479498384014,0.0254127645419627,2390,tags=26%, list=13%, signal=23%,477/7169/59285/482/1346/775/7168/70/6546/783/55799/480/1339/59284/781/4634/486/6262/27092,High Risk
KEGG_AXON_GUIDANCE,KEGG_AXON_GUIDANCE,129,0.502515726554557,1.46480117021024,0.00153245342752981,0.00829829933615214,0.00570756234244914,3719,tags=33%, list=20%, signal=26%,2045/9353/22854/6586/285220/1073/9423/5063/2042/4917/6387/1949/57689/2044/4776/7852/9723/10154/56896/56920/8829/59277/80031/6091/2242/2043/57144/10501/1946/8482/64218/2770/2051/22885/5880/10371/10500/10512/8633/2534/4772/2771,…
KEGG_CHEMOKINE_SIGNALING_PATHWAY,KEGG_CHEMOKINE_SIGNALING_PATHWAY,186,0.492882211658979,1.45876974146848,0.00034051221101145,0.00263431370299237,0.0018118784440438,4814,tags=44%, list=25%, signal=33%,6363/111/6366/643/108/1524/5579/10000/10235/6387/10344/6357/6368/6360/1236/399694/59345/6354/7852/1233/2829/7074/2788/2791/1794/7454/54331/6347/3702/5294/10563/23533/729230/4283/1234/6370/7409/6362/6…
KEGG_GAP_JUNCTION,KEGG_GAP_JUNCTION,89,0.507145501765524,1.45295009968028,0.00986678205911855,0.0369479498384014,0.0254127645419627,3838,tags=29%, list=20%, signal=23%,111/3356/10382/108/2982/7846/5579/3357/2983/84617/5592/80310/1902/3708/5159/5156/56034/2697/2977/2770/57369/5330/5567/196883/2771/1950,High Risk
KEGG_CYTOKINE_CYTOKINE_RECEPTOR_INTERACTION,KEGG_CYTOKINE_CYTOKINE_RECEPTOR_INTERACTION,261,0.482291887378054,1.44864075013623,7.95286715877051e-05,0.000777613677746449,0.000534841943426087,5112,tags=56%, list=27%, signal=41%,4804/6363/2690/2277/6366/643/269/85480/7043/1524/6387/10344/3953/8995/6357/6368/60401/6360/1236/944/1436/3587/8742/27190/3815/1489/6354/8200/23495/3554/7852/1233/2829/3569/5…
KEGG_REGULATION_OF_ACTIN_CYTOSKELETON,KEGG_REGULATION_OF_ACTIN_CYTOSKELETON,211,0.480898748004348,1.43434465158628,0.000362638317125986,0.0026593476589239,0.00182909677497756,3838,tags=33%, list=20%, signal=26%,1129/88/4638/10398/2255/2250/2252/1073/2247/5063/3679/2259/8516/3680/2335/2246/3678/22801/22808/3672/80310/7074/2260/3689/2934/5159/9459/1132/3071/3684/5156/7454/56034/623/5294/929/8823/46…
KEGG_TIGHT_JUNCTION,KEGG_TIGHT_JUNCTION,129,0.48033315483683,1.40014039385368,0.00574029029273171,0.0245973554875754,0.0169180375662151,3719,tags=26%, list=20%, signal=21%,4629/88/9074/10398/29119/9073/58494/8777/83700/26285/5579/10000/9863/154810/5010/7122/22808/4620/23136/9071/5521/3059/4628/87/58498/6237/51776/89/2770/4626/5583/23562/84552/2771,High Risk

## Sheet: low
Additional file 4 All KEGG pathways enriched with prognostic genes
ID,Description,setSize,enrichmentScore,NES,pvalue,p.adjust,qvalue,rank,leading_edge,core_enrichment,Group
KEGG_DNA_REPLICATION,KEGG_DNA_REPLICATION,36,-0.685518144944164,-2.60040266717606,1.09267430270528e-07,2.13678530306811e-06,1.46967888667962e-06,3891,tags=72%, list=21%, signal=57%,6119/79621/5982/5985/54107/3978/5984/5422/5424/5425/5557/4176/4175/5558/5426/2237/5427/23649/4171/10535/10714/5111/4172/4173/1763/5983,Low Risk
KEGG_AMINOACYL_TRNA_BIOSYNTHESIS,KEGG_AMINOACYL_TRNA_BIOSYNTHESIS,41,-0.596045156656741,-2.35700686923322,6.39211638826305e-06,8.6539421871869e-05,5.95217315506276e-05,5599,tags=71%, list=30%, signal=50%,118672/833/79587/6897/8565/124454/51520/3735/51067/5917/25973/2617/57505/2058/80222/2193/10352/4677/23395/5859/79731/3376/51091/10056/55699/7407/55157/57176/92935,Low Risk
KEGG_RNA_DEGRADATION,KEGG_RNA_DEGRADATION,54,-0.551466133175899,-2.30603710922123,2.09474725447602e-06,3.0722959732315e-05,2.11312223039248e-05,6397,tags=63%, list=34%, signal=42%,11157/10200/23644/23019/10914/27258/28960/56915/23517/9125/57472/29883/57819/5394/23016/5393/219988/51010/2023/2027/84186/11044/51690/54512/25804/22803/25904/23404/23658/22894/3313/11340/87178/3329,Low Risk
KEGG_RIBOSOME,KEGG_RIBOSOME,87,-0.514345286684831,-2.22796907056249,1.50585285666141e-08,3.78614432532011e-07,2.60410644385055e-07,8350,tags=76%, list=44%, signal=43%,6231/6157/6123/6167/4736/6169/6210/6235/6141/6171/6142/6135/6217/6154/9349/6193/6124/6228/6138/6202/6223/6209/6125/25873/6122/6168/6164/6133/11224/6191/6233/6207/6181/51121/6189/6128/6144/6187/6160/6136/51187/6159/6152/6188/6229/904…
KEGG_BASE_EXCISION_REPAIR,KEGG_BASE_EXCISION_REPAIR,33,-0.585580132715555,-2.21284269698933,7.74302305337818e-05,0.000777613677746449,0.000534841943426087,3616,tags=52%, list=19%, signal=42%,79661/4913/3146/5423/54107/6996/3978/143/5424/5425/7374/5426/2237/5427/55247/10714/5111,Low Risk
KEGG_SPLICEOSOME,KEGG_SPLICEOSOME,126,-0.485802611264527,-2.19601354173534,5.65795930243573e-11,3.31933612409563e-09,2.28303620975477e-09,8109,tags=84%, list=43%, signal=48%,51691/25949/4116/83443/10594/151903/10262/10084/10291/11338/10929/8683/9785/9092/55696/56259/22985/51503/84844/26121/6634/57461/6434/4809/9410/22938/6625/9939/51639/11157/6633/27339/10992/10713/10946/51362/29896/3183/22916/33…
KEGG_HOMOLOGOUS_RECOMBINATION,KEGG_HOMOLOGOUS_RECOMBINATION,28,-0.59132271228862,-2.10568130847854,0.000446338640347095,0.0031306097564879,0.00215323039471357,3891,tags=57%, list=21%, signal=45%,29935/6742/6119/4361/4683/7517/641/5424/5425/5888/10714/675/8438/7516/146956/25788,Low Risk
KEGG_MISMATCH_REPAIR,KEGG_MISMATCH_REPAIR,23,-0.615591879601917,-2.08718522048735,0.0006184244061102,0.00388723912412126,0.00267363934972455,5203,tags=74%, list=28%, signal=54%,2956/5395/29935/27030/6742/6119/5982/5985/3978/5984/5424/5425/4436/10714/5111/9156/5983,Low Risk
KEGG_CITRATE_CYCLE_TCA_CYCLE,KEGG_CITRATE_CYCLE_TCA_CYCLE,30,-0.557751340177084,-2.04214275218246,0.000499608878677215,0.0032567097276737,0.00223996183422533,6012,tags=67%, list=32%, signal=46%,8801/50/8802/47/48/6390/1738/6392/3420/1431/4191/3417/8803/1737/5160/3419/6389/2271/3418/55753,Low Risk
KEGG_GLYOXYLATE_AND_DICARBOXYLATE_METABOLISM,KEGG_GLYOXYLATE_AND_DICARBOXYLATE_METABOLISM,15,-0.681547500236134,-2.01391063669163,0.00155593112552853,0.00829829933615214,0.00570756234244914,3569,tags=60%, list=19%, signal=49%,25902/1431/4191/132158/4522/125061/10797/441024/54363,Low Risk
KEGG_NITROGEN_METABOLISM,KEGG_NITROGEN_METABOLISM,23,-0.590913160806517,-2.00351118443016,0.00129122521569079,0.00733082703101867,0.00504213581678916,2124,tags=30%, list=11%, signal=27%,1491/767/27165/768/1373/762/765,Low Risk
KEGG_NUCLEOTIDE_EXCISION_REPAIR,KEGG_NUCLEOTIDE_EXCISION_REPAIR,44,-0.492241133286593,-1.95846274742663,0.000462476441299349,0.0031306097564879,0.00215323039471357,7155,tags=61%, list=38%, signal=38%,2965/2071/5886/2074/5887/1642/2966/5981/2073/29935/1022/6119/5982/2967/5985/54107/3978/5984/5424/5425/8451/2968/5426/5427/10714/5111/5983,Low Risk
KEGG_RNA_POLYMERASE,KEGG_RNA_POLYMERASE,29,-0.530367822017824,-1.91484335356932,0.00401497860152492,0.0185956903649575,0.0127900980380988,5918,tags=69%, list=31%, signal=47%,5435/5430/5436/10623/5440/661/55703/5433/30834/5431/5437/64425/51082/51728/25885/11128/10621/84172/9533/10622,Low Risk
KEGG_STEROID_BIOSYNTHESIS,KEGG_STEROID_BIOSYNTHESIS,17,-0.601928941285403,-1.84920741896636,0.007233238698665,0.0296058142084893,0.0203628506816763,4640,tags=76%, list=25%, signal=58%,7108/1718/6309/50814/1594/1595/51478/6307/6713/1717/10682/8435/1056,Low Risk
KEGG_PROTEASOME,KEGG_PROTEASOME,44,-0.421576028998453,-1.67730994459745,0.00586982346862595,0.0245973554875754,0.0169180375662151,6920,tags=68%, list=37%, signal=43%,5710/5700/5693/7979/5687/5692/5688/9861/5691/5695/5721/5717/5701/10197/23198/5706/5719/5685/5684/5686/5718/5689/9491/51371/5682/5707/5696/5683/10213/5709,Low Risk
KEGG_PEROXISOME,KEGG_PEROXISOME,78,-0.386049625346353,-1.65469312654433,0.00199878564741905,0.00977184094293757,0.0067210628495085,6564,tags=56%, list=35%, signal=37%,25824/5190/8443/4598/23305/8540/10901/2181/1962/5192/5195/7498/6342/3295/10478/11264/30/26061/5189/84188/9409/5828/215/5830/55825/5825/8800/26063/83594/2053/5827/6647/55711/1384/3417/3418/5191/390916/51703/11001/189/23600/4843/54363…
KEGG_PYRIMIDINE_METABOLISM,KEGG_PYRIMIDINE_METABOLISM,97,-0.382694813273922,-1.65097553723241,0.000344256904368321,0.00263431370299237,0.0018118784440438,4129,tags=43%, list=22%, signal=34%,54963/5437/64425/1503/51082/318/7083/1723/7372/51728/25885/11128/54107/51251/3704/7298/5422/56474/10621/5424/51727/1841/5425/4830/93034/5557/5558/790/87178/6240/5426/124583/5427/84172/7371/23649/9533/6241/955/…
